# Supplementary material for: The impact of low-carbon city pilot policy on urban green technology innovation: Based on government and public perspectives
Source: PLoS One. 2024 Jul 10;19(7):e0306425. doi: 10.1371/journal.pone.0306425 (PMC11236147; doi:10.1371/journal.pone.0306425)
Supplement: S1 Data — (XLS) [file pone.0306425.s001.xls]

## Sheet: Baseline date
Province	City	year	Quantity1	Quality1		Quantity2	Quality2		D	treat	treat_date		Pgdp	Industrial	Open	Fiscal	Human			Government	Public		Digital
AnHui	AnHuiProvinceAnQingCity	2005	1.38629	0.884956		1.94591	0		0	0	0		8.93525	0.4112	0.856845	0.146826	0.259698			1.24415	0.405		0.01
AnHui	AnHuiProvinceAnQingCity	2006	1.79176	1.63934		1.09861	1.14943		0	0	0		9.07211	0.4227	0.932498	0.173291	0.290233			3.02335	0.381		0.0133333
AnHui	AnHuiProvinceAnQingCity	2007	2.07944	2.32558		1.60944	0		0	0	0		9.2577	0.4137	1.82912	0.413714	0.377944			3.62833	0.417		0.0166667
AnHui	AnHuiProvinceAnQingCity	2008	2.83321	1.88679		1.60944	0		0	0	0		9.44106	0.4244	1.73037	0.883438	0.448028			4.00259	0.495		0.02
AnHui	AnHuiProvinceAnQingCity	2009	2.63906	0.869565		2.63906	0		0	0	0		9.53322	0.4689	1.46413	1.20706	0.457199			4.0821	0.293		0.14
AnHui	AnHuiProvinceAnQingCity	2010	3.21888	1.6		2.63906	0.280899		0	0	0		9.83113	0.5303	1.61518	1.53338	0.59129			4.17007	0.486		0.11
AnHui	AnHuiProvinceAnQingCity	2011	3.2581	1.70697		3.17805	0.396825		0	0	0		10.0386	0.5533	1.44988	1.61567	0.613965			4.40623	0.397		0.28
AnHui	AnHuiProvinceAnQingCity	2012	3.91202	1.3302		2.89037	0.561798		0	0	0		10.15	0.5585	1.51658	1.83487	0.655126			4.55934	0.567		0.23
AnHui	AnHuiProvinceAnQingCity	2013	4.86753	2.48291		3.8712	0.384615		0	0	0		10.0346	0.5314	1.97286	1.99605	0.657809			4.68601	0.606		0.09
AnHui	AnHuiProvinceAnQingCity	2014	4.8828	1.70115		4.40672	0.343053		0	0	0		10.2684	0.5276	1.06069	2.06712	0.67312			4.65167	0.694		0.1
AnHui	AnHuiProvinceAnQingCity	2015	6.17794	2.97583		4.91265	0.705738		0	0	0		10.345	0.5036	0.802064	2.12935	0.667047			4.82695	0.748		0.22
AnHui	AnHuiProvinceAnQingCity	2016	6.61338	4.28665		5.24175	0.303567		0	0	0		10.4131	0.4749	0.784056	2.33649	0.758091			4.89515	0.806		0.39
AnHui	AnHuiProvinceAnQingCity	2017	5.92693	3.00515		4.85203	0.765404		0	0	0		10.5252	0.4868	0.764211	2.5688	0.705744			5.29149	0.681		0.4
AnHui	AnHuiProvinceAnQingCity	2018	5.97889	3.16957		5.31812	1.04348		0	0	0		10.6235	0.4987	0.879773	2.5059	0.70858			5.34386	0.62		0.44
AnHui	AnHuiProvinceAnQingCity	2019	6.10032	2.66312		5.16479	0.974536		0	0	0		10.8312	0.4492	0.898167	2.44961	0.805066			5.74339	0.852		0.33
AnHui	AnHuiProvinceAnQingCity	2020	6.41836	2.97422		5.65599	0.468722		0	0	0		10.9799	0.4323	0.000177019	2.41261	0.945375			5.25138	1.084		0.45
AnHui	AnHuiProvinceAnQingCity	2021	6.16961	2.49798		6.03069	0.720192		0	0	0		11.062	0.4373	0.000177019	2.70536	1.08568			5.29556	1.316		0.92
AnHui	AnHuiProvinceAnQingCity	2022	5.53733	2.26772		5.95324	0.726686		0	0	0		11.1442	0.4423	0.000177019	2.9981	1.22599			5.30176	1.548		0.6
AnHui	AnHuiProvinceBengBuCity	2005	1.94591	0		0.693147	0		0	0	0		9.15536	0.384	3.05534	0.156082	1.06575			1.24415	0.405		0.01
AnHui	AnHuiProvinceBengBuCity	2006	2.56495	1.90476		1.79176	0.714286		0	0	0		9.23318	0.3932	3.17766	0.143755	1.19403			3.02335	0.381		0.03
AnHui	AnHuiProvinceBengBuCity	2007	2.63906	2.76498		2.48491	0.518135		0	0	0		9.45861	0.3914	3.74132	0.635273	1.22611			3.62833	0.417		0.05
AnHui	AnHuiProvinceBengBuCity	2008	2.99573	1.4433		2.3979	0		0	0	0		9.52018	0.3962	3.31287	2.72054	1.21989			4.00259	0.495		0.09
AnHui	AnHuiProvinceBengBuCity	2009	4.11087	2.19178		2.70805	0.516796		0	0	0		9.60259	0.4444	3.09001	2.70884	1.44321			4.0821	0.293		0.13
AnHui	AnHuiProvinceBengBuCity	2010	4.36945	1.65165		3.71357	0.451977		0	0	0		9.77685	0.4725	2.89769	3.24155	1.48789			4.17007	0.486		0.13
AnHui	AnHuiProvinceBengBuCity	2011	4.57471	1.39728		4.21951	0.45895		0	0	0		10.1094	0.4933	4.20165	3.19128	1.41554			4.40623	0.397		0.1
AnHui	AnHuiProvinceBengBuCity	2012	5.46383	1.86298		4.93447	0.499821		0	0	0		10.2399	0.5	5.73794	3.44751	1.59628			4.55934	0.567		0.25
AnHui	AnHuiProvinceBengBuCity	2013	5.2933	1.75318		4.99043	0.661521		0	0	0		10.2206	0.5117	6.22249	3.77986	1.72477			4.68601	0.606		0.31
AnHui	AnHuiProvinceBengBuCity	2014	5.6204	2.38727		4.77068	0.190295		0	0	0		10.4785	0.519	6.6704	3.65583	1.64465			4.65167	0.694		0.23
AnHui	AnHuiProvinceBengBuCity	2015	5.8522	2.5599		5.09987	0.707623		0	0	0		10.5523	0.4796	6.91889	4.58501	1.63723			4.82695	0.748		0.28
AnHui	AnHuiProvinceBengBuCity	2016	5.97126	3.25776		5.00395	1.04103		0	0	0		10.642	0.4395	7.20791	4.99242	1.61295			4.89515	0.806		0.49
AnHui	AnHuiProvinceBengBuCity	2017	5.68698	2.74835		4.69135	1.54055		0	0	0		10.76	0.44205	7.01019	4.26077	1.59808			5.29149	0.681		0.75
AnHui	AnHuiProvinceBengBuCity	2018	6.24222	4.17739		5.22036	1.3285		0	0	0		10.8329	0.4446	5.39706	3.59824	1.60453			5.34386	0.62		0.82
AnHui	AnHuiProvinceBengBuCity	2019	6.02587	3.05992		5.28827	1.22905		0	0	0		11.0099	0.4112	4.69514	4.92535	1.7008			5.74339	0.852		0.93
AnHui	AnHuiProvinceBengBuCity	2020	6.286	3.0046		5.51343	0.527821		0	0	0		11.0542	0.4009	0.000177019	5.40351	1.81804			5.25138	1.084		0.87
AnHui	AnHuiProvinceBengBuCity	2021	6.16961	3.0214		5.96615	0.497049		0	0	0		11.004	0.3389	0.000177019	5.31064	1.93527			5.29556	1.316		0.72
AnHui	AnHuiProvinceBengBuCity	2022	5.57973	3.36742		5.83481	0.780234		0	0	0		10.9539	0.2769	0.000177019	5.21776	2.05251			5.30176	1.548		0.81
AnHui	AnHuiProvinceHaoZhouCity	2005	1.09861	1.19048		1.38629	0		0	0	0		8.53523	0.2729	0.188873	0.0979199	0.0727088			1.24415	0.405		0.01
AnHui	AnHuiProvinceHaoZhouCity	2006	1.60944	1.40845		1.09861	0		0	0	0		8.67163	0.2734	0.33357	0.0982401	0.0815454			3.02335	0.381		0.26
AnHui	AnHuiProvinceHaoZhouCity	2007	2.19722	1.19048		1.09861	0		0	0	0		8.81255	0.2904	1.38363	0.279901	0.10526			3.62833	0.417		0.09
AnHui	AnHuiProvinceHaoZhouCity	2008	1.60944	1.50754		2.19722	0.684932		0	0	0		8.97689	0.3032	1.47039	0.206951	0.122476			4.00259	0.495		0.08
AnHui	AnHuiProvinceHaoZhouCity	2009	1.79176	0		1.60944	1.14943		0	0	0		9.04511	0.3412	1.84262	0.226339	0.147588			4.0821	0.293		0.09
AnHui	AnHuiProvinceHaoZhouCity	2010	2.48491	0.78329		1.60944	0		0	0	0		9.24165	0.3736	2.18644	0.343813	0.161828			4.17007	0.486		0.07
AnHui	AnHuiProvinceHaoZhouCity	2011	2.83321	0.818331		2.83321	0.806452		0	0	0		9.4625	0.3964	2.75532	0.625023	0.178352			4.40623	0.397		0.16
AnHui	AnHuiProvinceHaoZhouCity	2012	3.61092	0.712589		2.3979	0.139665		0	0	0		9.59165	0.4036	3.1986	0.529322	0.179726			4.55934	0.567		0.04
AnHui	AnHuiProvinceHaoZhouCity	2013	4.02535	2.3539		3.52636	0.479846		0	0	0		9.43332	0.4046	3.74076	0.732881	0.186775			4.68601	0.606		0.14
AnHui	AnHuiProvinceHaoZhouCity	2014	4.17439	1.38282		3.82864	0.226757		0	0	0		9.78521	0.3946	4.14931	0.629011	0.188083			4.65167	0.694		0.16
AnHui	AnHuiProvinceHaoZhouCity	2015	3.95124	0.988372		3.89182	0.1657		0	0	0		9.84007	0.3927	4.3383	1.02664	0.189763			4.82695	0.748		0.27
AnHui	AnHuiProvinceHaoZhouCity	2016	4.41884	1.65831		3.7612	0.428266		0	0	0		9.93358	0.3871	4.5894	0.95948	0.1734			4.89515	0.806		0.48
AnHui	AnHuiProvinceHaoZhouCity	2017	5.03695	3.17936		3.7612	0.933126		0	0	0		10.0622	0.38805	4.45539	1.65079	0.172765			5.29149	0.681		0.66
AnHui	AnHuiProvinceHaoZhouCity	2018	5.40268	3.41847		4.30407	1.36626		0	0	0		10.1083	0.389	4.66868	1.51827	0.198402			5.34386	0.62		0.71
AnHui	AnHuiProvinceHaoZhouCity	2019	5.45959	3.17308		4.31749	1.43049		0	0	0		10.4137	0.3555	3.80289	1.54949	0.280347			5.74339	0.852		0.66
AnHui	AnHuiProvinceHaoZhouCity	2020	5.49306	2.6087		4.95583	0.756282		0	0	0		10.4956	0.3499	0.000177019	1.4108	0.32486			5.25138	1.084		0.63
AnHui	AnHuiProvinceHaoZhouCity	2021	5.42053	3.37942		5.04343	0.848618		0	0	0		10.5843	0.3452	0.000177019	1.3707	0.369372			5.29556	1.316		0.62
AnHui	AnHuiProvinceHaoZhouCity	2022	4.12713	1.71073		4.7185	0.793651		0	0	0		10.673	0.3405	0.000177019	1.33061	0.413885			5.30176	1.548		0.33
AnHui	AnHuiProvinceChaoHuCity	2005	0.693147	0		0.693147	0		0	0	0		8.87291	0.3707	0.387238	0.165288	0.285746			1.24415	0.405		0.01
AnHui	AnHuiProvinceChaoHuCity	2006	0.828302	0		0.794513	0		0	0	0		9.0287	0.3934	1.33211	0.162223	0.337546			3.02335	0.381		0
AnHui	AnHuiProvinceChaoHuCity	2007	0.963457	0		0.89588	0		0	0	0		9.19106	0.4201	1.09188	0.973759	0.248335			3.62833	0.417		0
AnHui	AnHuiProvinceChaoHuCity	2008	1.09861	0		0.997246	0		0	0	0		9.35876	0.4387	2.88248	1.04901	0.41979			4.00259	0.495		0
AnHui	AnHuiProvinceChaoHuCity	2009	1.23377	0		1.09861	0		0	0	0		9.41573	0.4591	3.22644	0.929397	0.407697			4.0821	0.293		0
AnHui	AnHuiProvinceChaoHuCity	2010	1.36892	0		1.19998	0		0	0	0		9.69017	0.4946	3.55453	1.14013	0.418449			4.17007	0.486		0
AnHui	AnHuiProvinceChiZhouCity	2005	0.693147	0		1.09861	5		0	1	2012		9.07326	0.3688	2.79327	0.0475726	0.478536			1.24415	0.405		0.06
AnHui	AnHuiProvinceChiZhouCity	2006	0.693147	0		0.693147	0		0	1	2012		9.21104	0.3807	3.38935	0.0519244	0.503469			3.02335	0.381		0.06
AnHui	AnHuiProvinceChiZhouCity	2007	1.24245	1.88679		0.693147	0		0	1	2012		9.301	0.3765	3.91295	0.471877	0.488925			3.62833	0.417		0.09
AnHui	AnHuiProvinceChiZhouCity	2008	1.79176	3.77358		1.24245	1.13636		0	1	2012		9.55726	0.4083	3.82919	0.613752	0.789908			4.00259	0.495		0.11
AnHui	AnHuiProvinceChiZhouCity	2009	2.30259	1.55039		1.79176	2.27273		0	1	2012		9.75817	0.4247	3.31885	1.02357	1.19871			4.0821	0.293		0.18
AnHui	AnHuiProvinceChiZhouCity	2010	3.63759	0.956023		2.48491	0		0	1	2012		9.97287	0.4661	3.63785	1.49988	1.5359			4.17007	0.486		0.13
AnHui	AnHuiProvinceChiZhouCity	2011	3.29584	0.526316		3.52636	0.185185		0	1	2012		10.179	0.4954	3.13448	1.152	1.69182			4.40623	0.397		0.28
AnHui	AnHuiProvinceChiZhouCity	2012	4.18965	1.58252		3.78419	0.311526		1	1	2012		10.2912	0.4892	3.17813	1.25388	1.8404			4.55934	0.567		0.14
AnHui	AnHuiProvinceChiZhouCity	2013	3.89182	1.65893		3.49651	0.561798		1	1	2012		10.2589	0.488	3.51137	1.3688	1.31927			4.68601	0.606		0.16
AnHui	AnHuiProvinceChiZhouCity	2014	4.47734	2.27074		3.66356	0.259965		1	1	2012		10.4987	0.4714	3.5942	1.22998	1.30909			4.65167	0.694		0.15
AnHui	AnHuiProvinceChiZhouCity	2015	5.22575	4.09683		4.14313	0.386349		1	1	2012		10.5457	0.4614	3.96784	1.2924	1.41569			4.82695	0.748		0.31
AnHui	AnHuiProvinceChiZhouCity	2016	5.26786	3.54161		4.30407	0.960828		1	1	2012		10.6193	0.4377	4.07456	1.19807	1.49247			4.89515	0.806		0.5
AnHui	AnHuiProvinceChiZhouCity	2017	5.10595	2.60434		4.26268	0.385852		1	1	2012		10.7264	0.4303	4.026	0.89075	1.58204			5.29149	0.681		0.39
AnHui	AnHuiProvinceChiZhouCity	2018	5.2575	2.59155		4.44265	0.453515		1	1	2012		10.755	0.4229	3.82479	1.67114	1.61204			5.34386	0.62		0.63
AnHui	AnHuiProvinceChiZhouCity	2019	4.95583	1.41129		4.80402	0.108873		1	1	2012		10.937	0.4415	3.33508	1.48242	1.85117			5.74339	0.852		0.35
AnHui	AnHuiProvinceChiZhouCity	2020	5.2933	1.48765		4.82028	0.255319		1	1	2012		11.0797	0.4407	0.000177019	1.5152	2.15403			5.25138	1.084		0.45
AnHui	AnHuiProvinceChiZhouCity	2021	5.1358	1.60525		5.03695	0.454373		1	1	2012		11.2278	0.4602	0.000177019	1.58535	2.45689			5.29556	1.316		0.62
AnHui	AnHuiProvinceChiZhouCity	2022	4.85981	3.22946		5.28827	1.06418		1	1	2012		11.3758	0.4797	0.000177019	1.65551	2.75976			5.30176	1.548		0.61
AnHui	AnHuiProvinceChuZhouCity	2005	1.60944	2.83019		0.693147	0		0	0	0		8.9293	0.3797	0.607486	0.283297	0.662183			1.24415	0.405		0.01
AnHui	AnHuiProvinceChuZhouCity	2006	2.30259	0.917431		0.693147	1.1236		0	0	0		9.04817	0.3865	2.78539	0.282943	0.737471			3.02335	0.381		0.1
AnHui	AnHuiProvinceChuZhouCity	2007	2.07944	0.995025		2.63906	2.58621		0	0	0		9.26965	0.4126	3.37048	0.729792	0.694747			3.62833	0.417		0.19
AnHui	AnHuiProvinceChuZhouCity	2008	2.3979	0.8		1.79176	0		0	0	0		9.361	0.4286	1.52159	0.807244	0.761093			4.00259	0.495		0.28
AnHui	AnHuiProvinceChuZhouCity	2009	2.89037	0.705882		2.19722	0		0	0	0		9.54696	0.4549	1.10624	0.689575	0.831072			4.0821	0.293		0.13
AnHui	AnHuiProvinceChuZhouCity	2010	3.43399	0.603774		2.48491	0.104932		0	0	0		9.76423	0.4916	1.14293	1.03741	0.879326			4.17007	0.486		0.26
AnHui	AnHuiProvinceChuZhouCity	2011	4.38203	0.851426		3.61092	0		0	0	0		9.98202	0.5169	2.75518	0.950737	0.925061			4.40623	0.397		0.2
AnHui	AnHuiProvinceChuZhouCity	2012	4.96981	1.11472		4.43082	0.132626		0	0	0		10.1126	0.5229	3.49452	1.37161	1.03924			4.55934	0.567		0.33
AnHui	AnHuiProvinceChuZhouCity	2013	5.02388	1.25348		4.7362	0.253888		0	0	0		10.0937	0.53	4.13943	1.38536	0.97297			4.68601	0.606		0.21
AnHui	AnHuiProvinceChuZhouCity	2014	5.64545	2.08881		4.79579	0.442177		0	0	0		10.3275	0.5362	4.67149	1.73649	1.03532			4.65167	0.694		0.18
AnHui	AnHuiProvinceChuZhouCity	2015	6.32794	4.93408		5.26269	0.994546		0	0	0		10.3931	0.5322	5.05095	2.05713	1.09384			4.82695	0.748		0.41
AnHui	AnHuiProvinceChuZhouCity	2016	6.3315	3.17027		5.55296	1.33296		0	0	0		10.4717	0.4971	5.33905	2.31363	1.13209			4.89515	0.806		0.41
AnHui	AnHuiProvinceChuZhouCity	2017	6.0845	2.64205		5.24702	1.35179		0	0	0		10.5968	0.50665	5.1385	2.77471	1.17848			5.29149	0.681		0.42
AnHui	AnHuiProvinceChuZhouCity	2018	6.62539	4.27883		5.44674	0.752203		0	0	0		10.6919	0.5162	5.11359	2.68926	1.17661			5.34386	0.62		0.58
AnHui	AnHuiProvinceChuZhouCity	2019	6.29527	2.35801		5.66988	0.614924		0	0	0		11.1624	0.4908	3.53308	3.08675	1.22503			5.74339	0.852		0.5
AnHui	AnHuiProvinceChuZhouCity	2020	6.72743	2.67368		6.02102	0.687085		0	0	0		11.2396	0.4875	0.000177019	3.28429	1.30177			5.25138	1.084		0.56
AnHui	AnHuiProvinceChuZhouCity	2021	6.75227	2.54076		6.49828	0.696638		0	0	0		11.3417	0.4893	0.000177019	3.33118	1.3785			5.29556	1.316		0.42
AnHui	AnHuiProvinceChuZhouCity	2022	6.11589	3.12876		6.37161	0.733912		0	0	0		11.4438	0.4911	0.000177019	3.37807	1.45524			5.30176	1.548		0.37
AnHui	AnHuiProvinceFuYangCity	2005	1.38629	1.75439		0.693147	0		0	0	0		8.23244	0.2938	1.10834	0.247824	0.186607			1.24415	0.405		0.01
AnHui	AnHuiProvinceFuYangCity	2006	2.07944	1.71429		0.693147	0		0	0	0		8.2963	0.3095	1.20095	0.179472	0.186327			3.02335	0.381		0.05
AnHui	AnHuiProvinceFuYangCity	2007	2.48491	1.91388		1.38629	0		0	0	0		8.61523	0.333	1.09429	0.407491	0.1898			3.62833	0.417		0.03
AnHui	AnHuiProvinceFuYangCity	2008	2.48491	1.36364		2.19722	0		0	0	0		8.7757	0.3339	1.06858	0.354179	0.221181			4.00259	0.495		0.13
AnHui	AnHuiProvinceFuYangCity	2009	2.56495	0.303951		2.30259	0.537634		0	0	0		8.89398	0.3589	0.544188	0.301131	0.295572			4.0821	0.293		0.16
AnHui	AnHuiProvinceFuYangCity	2010	4.02535	1.47992		2.83321	0		0	0	0		9.11251	0.3917	0.832994	0.35674	0.265961			4.17007	0.486		0.12
AnHui	AnHuiProvinceFuYangCity	2011	4.31749	2.36149		4.11087	0.212993		0	0	0		9.32385	0.4011	0.491153	0.606426	0.279889			4.40623	0.397		0.11
AnHui	AnHuiProvinceFuYangCity	2012	4.85203	2.92804		3.63759	0.491159		0	0	0		9.44272	0.413	0.689425	0.69129	0.349048			4.55934	0.567		0.12
AnHui	AnHuiProvinceFuYangCity	2013	4.89784	3.07571		4.59512	0.369393		0	0	0		9.2193	0.4109	0.783013	0.608605	0.335748			4.68601	0.606		0.18
AnHui	AnHuiProvinceFuYangCity	2014	5.12396	3.24308		4.00733	0.411862		0	0	0		9.6358	0.4244	0.850458	0.47905	0.331368			4.65167	0.694		0.16
AnHui	AnHuiProvinceFuYangCity	2015	5.35186	1.96733		4.61512	0.53542		0	0	0		9.68788	0.4074	0.907293	0.900194	0.347068			4.82695	0.748		0.21
AnHui	AnHuiProvinceFuYangCity	2016	5.84644	3.27038		4.89035	0.779589		0	0	0		9.77804	0.3979	0.962283	1.14092	0.347863			4.89515	0.806		0.24
AnHui	AnHuiProvinceFuYangCity	2017	6.20658	2.66641		4.91998	1.48746		0	0	0		9.89767	0.40845	0.942613	1.05428	0.349346			5.29149	0.681		0.46
AnHui	AnHuiProvinceFuYangCity	2018	6.46925	3.72773		5.69373	1.07327		0	0	0		9.97994	0.419	1.54998	0.872156	0.343819			5.34386	0.62		0.49
AnHui	AnHuiProvinceFuYangCity	2019	5.2672	3.01407		5.67675	1.10748		0	0	0		10.3999	0.382	1.15617	1.10316	0.396546			5.74339	0.852		0.42
AnHui	AnHuiProvinceFuYangCity	2020	5.59851	3.66127		5.87493	1.02691		0	0	0		10.4458	0.3708	0.000177019	1.07704	0.470103			5.25138	1.084		0.35
AnHui	AnHuiProvinceFuYangCity	2021	6.3081	2.97363		5.99894	0.932881		0	0	0		10.5327	0.3747	0.000177019	1.20394	0.543659			5.29556	1.316		0.42
AnHui	AnHuiProvinceFuYangCity	2022	5.78383	3.16942		6.04263	1.00459		0	0	0		10.6197	0.3786	0.000177019	1.33084	0.617216			5.30176	1.548		0.28
AnHui	AnHuiProvinceHeFeiCity	2005	4.27667	3.44456		3.52636	1.73913		0	1	2017		9.85009	0.4483	3.90213	0.249687	5.31314			1.24415	0.405		0.01
AnHui	AnHuiProvinceHeFeiCity	2006	4.49981	3.87097		3.73767	1.19048		0	1	2017		10.052	0.4754	5.36071	0.228503	5.80728			3.02335	0.381		0.33
AnHui	AnHuiProvinceHeFeiCity	2007	4.62497	3.57143		4.33073	1.9861		0	1	2017		10.2447	0.4897	5.76443	1.35864	6.17705			3.62833	0.417		0.19
AnHui	AnHuiProvinceHeFeiCity	2008	4.93447	3.01016		4.35671	1.67197		0	1	2017		10.4482	0.5015	5.00621	2.16367	6.68457			4.00259	0.495		0.11
AnHui	AnHuiProvinceHeFeiCity	2009	5.61677	5.00829		4.60517	1.53777		0	1	2017		10.6345	0.5256	2.78638	3.58313	7.16462			4.0821	0.293		0.2
AnHui	AnHuiProvinceHeFeiCity	2010	6.10479	1.65788		5.31812	0.859159		0	1	2017		10.9114	0.5392	3.58359	5.65402	7.52755			4.17007	0.486		0.1
AnHui	AnHuiProvinceHeFeiCity	2011	6.36819	2.51795		5.95842	0.594863		0	1	2017		10.7906	0.5506	3.21983	4.00826	5.79956			4.40623	0.397		0.1
AnHui	AnHuiProvinceHeFeiCity	2012	6.7546	2.85401		6.17587	1.19078		0	1	2017		10.9185	0.5532	2.51092	3.96295	5.87202			4.55934	0.567		0.42
AnHui	AnHuiProvinceHeFeiCity	2013	6.85435	2.74627		6.52356	0.99395		0	1	2017		11.0918	0.5529	2.54181	4.12403	6.23192			4.68601	0.606		0.42
AnHui	AnHuiProvinceHeFeiCity	2014	7.28001	3.6117		6.66568	1.20236		0	1	2017		11.1227	0.5525	2.58701	4.1576	6.97678			4.65167	0.694		0.12
AnHui	AnHuiProvinceHeFeiCity	2015	7.62315	3.93803		6.90174	1.42096		0	1	2017		11.1996	0.526	2.75839	4.82313	7.34415			4.82695	0.748		0.72
AnHui	AnHuiProvinceHeFeiCity	2016	8.28929	6.2732		7.30854	2.10964		0	1	2017		11.2915	0.507	2.99569	11.8276	6.84267			4.89515	0.806		0.69
AnHui	AnHuiProvinceHeFeiCity	2017	8.57414	6.28488		7.3815	2.13478		1	1	2017		11.436	0.4844	2.82709	7.20904	6.76908			5.29149	0.681		0.45
AnHui	AnHuiProvinceHeFeiCity	2018	8.62551	6.08708		7.71021	1.91937		1	1	2017		11.4873	0.4618	2.73226	9.15247	6.55846			5.34386	0.62		0.95
AnHui	AnHuiProvinceHeFeiCity	2019	8.57641	5.14047		7.69485	1.7234		1	1	2017		11.6581	0.363	2.48658	11.6083	6.96418			5.74339	0.852		0.7
AnHui	AnHuiProvinceHeFeiCity	2020	8.68592	4.81647		8.06652	1.34792		1	1	2017		11.5938	0.3564	0.000177019	14.0275	7.589			5.25138	1.084		1.04
AnHui	AnHuiProvinceHeFeiCity	2021	8.68997	4.77345		8.41914	1.994		1	1	2017		11.7051	0.3655	0.000177019	14.2256	8.21381			5.29556	1.316		0.98
AnHui	AnHuiProvinceHeFeiCity	2022	8.36637	5.9102		8.48962	2.30733		1	1	2017		11.8163	0.3746	0.000177019	14.4237	8.83862			5.30176	1.548		0.73
AnHui	AnHuiProvinceHuaiBeiCity	2005	2.63906	8.04598		0.693147	0		0	1	2017		9.23455	0.5643	0.214405	0.214068	1.10389			1.24415	0.405		0.01
AnHui	AnHuiProvinceHuaiBeiCity	2006	2.3979	8.33333		1.79176	0		0	1	2017		9.30701	0.535	1.19939	0.139847	1.10306			3.02335	0.381		0.09
AnHui	AnHuiProvinceHuaiBeiCity	2007	1.94591	3.92157		2.07944	1.69492		0	1	2017		9.44731	0.5622	1.79896	0.766883	1.22666			3.62833	0.417		0.1
AnHui	AnHuiProvinceHuaiBeiCity	2008	2.63906	4.61538		2.07944	4.21053		0	1	2017		9.74267	0.599	1.7782	0.78616	1.35026			4.00259	0.495		0.11
AnHui	AnHuiProvinceHuaiBeiCity	2009	3.2581	5.8296		2.3979	3.90625		0	1	2017		9.80345	0.6139	2.46367	1.2333	1.36332			4.0821	0.293		0.14
AnHui	AnHuiProvinceHuaiBeiCity	2010	3.49651	2.01342		3.61092	2.7907		0	1	2017		10.0127	0.6464	2.81996	1.25999	1.37511			4.17007	0.486		0.12
AnHui	AnHuiProvinceHuaiBeiCity	2011	3.7612	2.15517		3.13549	1.8617		0	1	2017		10.175	0.6634	3.50609	1.33438	1.41745			4.40623	0.397		0.07
AnHui	AnHuiProvinceHuaiBeiCity	2012	4.49981	1.13314		4.09434	0.438212		0	1	2017		10.2846	0.6613	3.84382	1.35883	1.47261			4.55934	0.567		0.1
AnHui	AnHuiProvinceHuaiBeiCity	2013	4.54329	1.73776		4.27667	0.228571		0	1	2017		10.396	0.6702	4.04282	1.23306	1.54615			4.68601	0.606		0.14
AnHui	AnHuiProvinceHuaiBeiCity	2014	4.43082	1.34025		4.18965	0.431344		0	1	2017		10.4723	0.6342	4.40156	1.43551	1.61338			4.65167	0.694		0.23
AnHui	AnHuiProvinceHuaiBeiCity	2015	4.78749	2.95154		4.18965	1.0929		0	1	2017		10.4647	0.581	4.91291	1.02324	1.77986			4.82695	0.748		0.3
AnHui	AnHuiProvinceHuaiBeiCity	2016	4.70048	1.74392		4.07754	1.57729		0	1	2017		10.5031	0.5634	5.38511	0.676175	1.8341			4.89515	0.806		0.51
AnHui	AnHuiProvinceHuaiBeiCity	2017	5.2575	3.98449		4.46591	1.65631		1	1	2017		10.6604	0.55575	4.95136	1.03833	1.82207			5.29149	0.681		0.58
AnHui	AnHuiProvinceHuaiBeiCity	2018	5.71373	4.95584		4.46591	0.625978		1	1	2017		10.6911	0.5481	1.72604	0.631729	1.77601			5.34386	0.62		0.51
AnHui	AnHuiProvinceHuaiBeiCity	2019	5.63121	2.68695		4.82028	1.32576		1	1	2017		10.7717	0.4273	1.8418	0.437611	2.01178			5.74339	0.852		0.42
AnHui	AnHuiProvinceHuaiBeiCity	2020	6.20254	3.76514		5.54126	0.689893		1	1	2017		10.9448	0.4173	0.000177019	1.38098	2.12479			5.25138	1.084		0.62
AnHui	AnHuiProvinceHuaiBeiCity	2021	6.04263	4.24519		5.86079	0.996678		1	1	2017		11.0352	0.4203	0.000177019	4.05997	2.23781			5.29556	1.316		0.5
AnHui	AnHuiProvinceHuaiBeiCity	2022	5.37064	3.9358		5.57595	0.825786		1	1	2017		11.1256	0.4233	0.000177019	6.73895	2.35082			5.30176	1.548		0.49
AnHui	AnHuiProvinceHuaiNanCity	2005	1.94591	2.5974		1.60944	1.66667		0	0	0		9.32652	0.5318	4.54646	0.0686142	1.8955			1.24415	0.405		0.01
AnHui	AnHuiProvinceHuaiNanCity	2006	2.77259	4.83871		1.60944	0		0	0	0		9.46312	0.5434	4.7089	0.0518896	2.0699			3.02335	0.381		0.06
AnHui	AnHuiProvinceHuaiNanCity	2007	1.79176	0.934579		2.19722	0		0	0	0		9.66135	0.5502	3.69697	1.0043	2.17655			3.62833	0.417		0.11
AnHui	AnHuiProvinceHuaiNanCity	2008	2.94444	1.36054		2.19722	1.04712		0	0	0		9.89389	0.611	1.59519	1.21092	2.33448			4.00259	0.495		0.16
AnHui	AnHuiProvinceHuaiNanCity	2009	3.17805	1.35747		2.70805	0		0	0	0		10.0065	0.6279	1.61412	1.35696	2.46277			4.0821	0.293		0.16
AnHui	AnHuiProvinceHuaiNanCity	2010	3.71357	1.54946		3.3322	0.315956		0	0	0		10.1677	0.6442	1.11186	1.5651	2.57601			4.17007	0.486		0.18
AnHui	AnHuiProvinceHuaiNanCity	2011	4.34381	2.03488		3.78419	1.27479		0	0	0		10.3222	0.6503	1.47484	1.83111	2.63559			4.40623	0.397		0.15
AnHui	AnHuiProvinceHuaiNanCity	2012	5.12396	1.62975		4.27667	0.311333		0	0	0		10.419	0.6409	1.7549	1.96921	2.74065			4.55934	0.567		0.3
AnHui	AnHuiProvinceHuaiNanCity	2013	5.2832	3.52626		4.99721	0.975081		0	0	0		10.4258	0.6206	1.86403	1.95188	3.31656			4.68601	0.606		0.28
AnHui	AnHuiProvinceHuaiNanCity	2014	5.36129	2.45998		5.15329	0.833768		0	0	0		10.4151	0.5742	1.56387	1.59948	3.25362			4.65167	0.694		0.22
AnHui	AnHuiProvinceHuaiNanCity	2015	5.65948	3.46741		5.3033	1.29979		0	0	0		10.181	0.4809	1.43752	1.52262	3.16121			4.82695	0.748		0.26
AnHui	AnHuiProvinceHuaiNanCity	2016	5.66643	3.35263		5.32301	2.04267		0	0	0		10.2396	0.4717	1.53667	1.33958	2.05481			4.89515	0.806		0.52
AnHui	AnHuiProvinceHuaiNanCity	2017	5.79606	3.78517		5.17048	1.95737		0	0	0		10.3853	0.4687	1.44931	1.51919	1.60623			5.29149	0.681		0.6
AnHui	AnHuiProvinceHuaiNanCity	2018	5.98645	6.28055		5.32301	1.8427		0	0	0		10.3886	0.4657	1.66558	1.67455	1.53269			5.34386	0.62		0.35
AnHui	AnHuiProvinceHuaiNanCity	2019	5.81413	4.21885		5.04986	1.7734		0	0	0		10.5224	0.4071	1.65649	1.91816	1.66061			5.74339	0.852		0.59
AnHui	AnHuiProvinceHuaiNanCity	2020	6.02828	3.7037		5.12396	0.739788		0	0	0		10.6818	0.3934	0.000177019	1.38313	1.87947			5.25138	1.084		0.43
AnHui	AnHuiProvinceHuaiNanCity	2021	6.14419	3.75829		5.7301	0.591996		0	0	0		10.7791	0.4084	0.000177019	1.43682	2.09833			5.29556	1.316		0.63
AnHui	AnHuiProvinceHuaiNanCity	2022	5.50126	4.2213		5.78996	1.258		0	0	0		10.8764	0.4234	0.000177019	1.4905	2.31719			5.30176	1.548		0.57
AnHui	AnHuiProvinceHuangShanCity	2005	0.693147	0		1.09861	0		0	1	2017		9.29734	0.3595	2.6939	0.249408	0.710086			1.24415	0.405		0.01
AnHui	AnHuiProvinceHuangShanCity	2006	1.60944	0		0.693147	0		0	1	2017		9.45195	0.3802	2.79689	0.234567	0.797506			3.02335	0.381		0.0666667
AnHui	AnHuiProvinceHuangShanCity	2007	2.07944	1.88679		1.79176	0		0	1	2017		9.57706	0.3711	3.66878	1.27388	0.897148			3.62833	0.417		0.123333
AnHui	AnHuiProvinceHuangShanCity	2008	2.07944	1.89873		1.60944	0		0	1	2017		9.73311	0.3946	3.60428	1.62049	0.913246			4.00259	0.495		0.18
AnHui	AnHuiProvinceHuangShanCity	2009	2.48491	1.18577		1.79176	0.740741		0	1	2017		9.79685	0.4062	3.69138	1.67892	0.950538			4.0821	0.293		0.17
AnHui	AnHuiProvinceHuangShanCity	2010	2.70805	0.558659		2.63906	0.367647		0	1	2017		9.94492	0.4409	3.81107	1.92846	1.02006			4.17007	0.486		0.17
AnHui	AnHuiProvinceHuangShanCity	2011	2.63906	0.898876		2.48491	0.235849		0	1	2017		10.1496	0.4609	3.56976	2.20219	1.10398			4.40623	0.397		0.14
AnHui	AnHuiProvinceHuangShanCity	2012	3.61092	1.41243		2.70805	0.570342		0	1	2017		10.2672	0.4625	3.25812	2.29264	1.17339			4.55934	0.567		0.12
AnHui	AnHuiProvinceHuangShanCity	2013	3.49651	1.1236		3.29584	0.322234		0	1	2017		10.3733	0.4633	3.33182	2.3242	1.28399			4.68601	0.606		0.14
AnHui	AnHuiProvinceHuangShanCity	2014	3.97029	1.43646		3.52636	0.514139		0	1	2017		10.5269	0.4617	3.3716	2.39444	1.41855			4.65167	0.694		0.18
AnHui	AnHuiProvinceHuangShanCity	2015	4.2485	1.8315		4.00733	0.500501		0	1	2017		10.566	0.3989	1.87661	2.30867	1.50152			4.82695	0.748		0.3
AnHui	AnHuiProvinceHuangShanCity	2016	4.34381	1.67939		4.09434	0.656455		0	1	2017		10.6432	0.3887	1.84846	2.32444	1.52399			4.89515	0.806		0.42
AnHui	AnHuiProvinceHuangShanCity	2017	4.34381	2.60163		3.78419	0.962696		1	1	2017		10.7567	0.36885	1.81104	2.91299	1.55128			5.29149	0.681		0.34
AnHui	AnHuiProvinceHuangShanCity	2018	4.77068	3.1202		4.12713	0.913242		1	1	2017		10.7909	0.349	1.95365	3.15385	1.51879			5.34386	0.62		0.77
AnHui	AnHuiProvinceHuangShanCity	2019	4.61512	2.75449		3.89182	0.419111		1	1	2017		10.9657	0.3464	1.80601	3.08892	1.51705			5.74339	0.852		0.53
AnHui	AnHuiProvinceHuangShanCity	2020	4.84419	2.01369		4.34381	0.582902		1	1	2017		11.0657	0.3471	0.000177019	3.16439	1.79174			5.25138	1.084		0.65
AnHui	AnHuiProvinceHuangShanCity	2021	4.89784	1.81748		4.58497	0.442282		1	1	2017		11.1834	0.3584	0.000177019	3.19096	2.06644			5.29556	1.316		0.67
AnHui	AnHuiProvinceHuangShanCity	2022	4.20469	2.1519		4.70048	0.736799		1	1	2017		11.3011	0.3697	0.000177019	3.21752	2.34114			5.30176	1.548		0.73
AnHui	AnHuiProvinceLuAnCity	2005	2.48491	4.38596		1.94591	0		0	0	0		8.53582	0.3354	0.392014	0.217812	0.258825			1.24415	0.405		0.1
AnHui	AnHuiProvinceLuAnCity	2006	2.30259	1.49254		1.94591	0		0	0	0		8.66974	0.3382	0.779172	0.187114	0.313995			3.02335	0.381		0.08
AnHui	AnHuiProvinceLuAnCity	2007	1.38629	0.840336		2.19722	0		0	0	0		8.88406	0.375	1.01179	0.398318	0.358025			3.62833	0.417		0.095
AnHui	AnHuiProvinceLuAnCity	2008	2.30259	3.38983		1.09861	0		0	0	0		8.91905	0.3856	1.43156	0.399195	0.385981			4.00259	0.495		0.11
AnHui	AnHuiProvinceLuAnCity	2009	2.99573	1.45985		2.07944	0.740741		0	0	0		9.17337	0.4069	1.33831	1.21614	0.434997			4.0821	0.293		0.1
AnHui	AnHuiProvinceLuAnCity	2010	3.55535	1.25874		2.89037	0		0	0	0		9.39657	0.4226	1.37208	0.571787	0.486138			4.17007	0.486		0.21
AnHui	AnHuiProvinceLuAnCity	2011	4.04305	0.793021		3.66356	0.209205		0	0	0		9.58782	0.4533	1.75005	0.675816	0.563092			4.40623	0.397		0.2
AnHui	AnHuiProvinceLuAnCity	2012	4.41884	0.452303		3.7612	0.074184		0	0	0		9.69573	0.4611	2.05675	0.971158	0.553977			4.55934	0.567		0.1
AnHui	AnHuiProvinceLuAnCity	2013	4.38203	0.956023		4.51086	0.186289		0	0	0		9.55315	0.4733	1.86389	0.926993	0.559174			4.68601	0.606		0.17
AnHui	AnHuiProvinceLuAnCity	2014	4.99721	1.92568		4.54329	0.332858		0	0	0		9.86324	0.4747	1.97271	0.980209	0.572228			4.65167	0.694		0.18
AnHui	AnHuiProvinceLuAnCity	2015	5.68698	1.63519		5.33272	0.247262		0	0	0		9.97692	0.4608	2.37252	0.900733	0.600658			4.82695	0.748		0.31
AnHui	AnHuiProvinceLuAnCity	2016	5.54518	2.78481		5.15329	1.62866		0	0	0		10.0561	0.4427	2.27828	1.33174	0.695179			4.89515	0.806		0.48
AnHui	AnHuiProvinceLuAnCity	2017	5.9162	2.92975		4.85981	0.864012		0	0	0		10.1539	0.4244	2.42582	2.48381	0.66267			5.29149	0.681		0.58
AnHui	AnHuiProvinceLuAnCity	2018	6.07074	4.11408		5.39363	0.652938		0	0	0		10.1936	0.4061	2.58448	2.59858	0.616299			5.34386	0.62		0.52
AnHui	AnHuiProvinceLuAnCity	2019	6.05209	3.41707		5.07517	0.950629		0	0	0		10.4154	0.3614	2.33655	2.43045	0.737716			5.74339	0.852		0.35
AnHui	AnHuiProvinceLuAnCity	2020	6.16752	2.73359		5.68358	1.17691		0	0	0		10.5427	0.3635	0.000177019	1.64174	0.861443			5.25138	1.084		0.6
AnHui	AnHuiProvinceLuAnCity	2021	6.06843	2.52041		5.72359	0.493274		0	0	0		10.6849	0.3879	0.000177019	1.01497	0.985171			5.29556	1.316		0.67
AnHui	AnHuiProvinceLuAnCity	2022	5.57215	2.67531		5.78383	0.648736		0	0	0		10.8271	0.4123	0.000177019	0.388207	1.1089			5.30176	1.548		0.37
AnHui	AnHuiProvinceMaAnShanCity	2005	2.94444	5.48523		2.3979	0.934579		0	0	0		10.299	0.6482	1.05841	0.117123	1.71379			1.24415	0.405		0.11
AnHui	AnHuiProvinceMaAnShanCity	2006	2.70805	2.5641		2.19722	2.73973		0	0	0		10.4344	0.6419	1.60551	0.161369	2.03729			3.02335	0.381		0.28
AnHui	AnHuiProvinceMaAnShanCity	2007	3.13549	4.74308		2.63906	1.89873		0	0	0		10.6434	0.6571	4.75704	1.65437	2.33828			3.62833	0.417		0.24
AnHui	AnHuiProvinceMaAnShanCity	2008	3.49651	5.61798		2.83321	2.69058		0	0	0		10.8163	0.6796	4.5481	1.6398	3.25027			4.00259	0.495		0.28
AnHui	AnHuiProvinceMaAnShanCity	2009	3.85015	2.77778		3.2581	1.81269		0	0	0		10.8567	0.6653	5.87173	2.31666	3.10474			4.0821	0.293		0
AnHui	AnHuiProvinceMaAnShanCity	2010	4.04305	2.35756		3.73767	1.25348		0	0	0		11.05	0.6949	5.88377	2.82682	3.28459			4.17007	0.486		0.2
AnHui	AnHuiProvinceMaAnShanCity	2011	4.67283	1.97653		4.09434	0.884244		0	0	0		10.859	0.6809	5.59817	2.52765	2.01264			4.40623	0.397		0.19
AnHui	AnHuiProvinceMaAnShanCity	2012	5.3845	1.56938		4.59512	0.915751		0	0	0		10.937	0.6647	6.86295	2.65319	2.18319			4.55934	0.567		0.15
AnHui	AnHuiProvinceMaAnShanCity	2013	5.57973	1.56624		5.50939	0.566572		0	0	0		10.9456	0.6452	8.36688	3.00574	2.2271			4.68601	0.606		0.17
AnHui	AnHuiProvinceMaAnShanCity	2014	5.70044	2.42915		5.43808	0.798935		0	0	0		11.0036	0.6234	8.11583	3.15051	2.38367			4.65167	0.694		0.39
AnHui	AnHuiProvinceMaAnShanCity	2015	6.25383	2.56554		5.79909	0.876154		0	0	0		11.0154	0.5666	8.8502	3.2859	2.45895			4.82695	0.748		0.66
AnHui	AnHuiProvinceMaAnShanCity	2016	6.40192	3.78474		5.66643	1.38322		0	0	0		11.0949	0.554	9.3172	4.82059	2.34559			4.89515	0.806		0.6
AnHui	AnHuiProvinceMaAnShanCity	2017	6.69827	4.54866		5.83773	2.05462		0	0	0		11.2494	0.54495	8.84295	5.40407	2.34214			5.29149	0.681		0.41
AnHui	AnHuiProvinceMaAnShanCity	2018	6.94505	6.12614		6.11147	1.63755		0	0	0		11.3229	0.5359	8.57285	5.12617	2.45087			5.34386	0.62		0.53
AnHui	AnHuiProvinceMaAnShanCity	2019	6.71417	4.60694		6.00389	1.69955		0	0	0		11.4061	0.4895	8.68874	4.29467	2.69782			5.74339	0.852		0.73
AnHui	AnHuiProvinceMaAnShanCity	2020	7.0076	4.60254		6.2804	1.27168		0	0	0		11.523	0.4783	0.000177019	4.54218	2.90586			5.25138	1.084		0.8
AnHui	AnHuiProvinceMaAnShanCity	2021	6.74052	3.6341		6.45205	1.62242		0	0	0		11.6352	0.4945	0.000177019	4.34607	3.1139			5.29556	1.316		0.55
AnHui	AnHuiProvinceMaAnShanCity	2022	6.31173	4.36681		6.44731	1.22411		0	0	0		11.7475	0.5107	0.000177019	4.14995	3.32195			5.30176	1.548		0.62
AnHui	AnHuiProvinceSuZhouCity	2005	2.07944	0		1.38629	0		0	0	0		8.60392	0.2397	0.711912	0.188431	0.269222			1.24415	0.405		0.04
AnHui	AnHuiProvinceSuZhouCity	2006	2.77259	1.7094		1.79176	0		0	0	0		8.74449	0.2672	0.545354	0.219633	0.316589			3.02335	0.381		0.03
AnHui	AnHuiProvinceSuZhouCity	2007	1.38629	2.1978		2.63906	0		0	0	0		8.91328	0.3003	0.980901	0.545177	0.326976			3.62833	0.417		0.05
AnHui	AnHuiProvinceSuZhouCity	2008	2.19722	0.819672		1.79176	0		0	0	0		9.10298	0.331	0.97932	0.632139	0.397534			4.00259	0.495		0.06
AnHui	AnHuiProvinceSuZhouCity	2009	1.79176	0.97561		1.38629	0		0	0	0		9.05088	0.3379	1.39248	0.525597	0.314803			4.0821	0.293		0.11
AnHui	AnHuiProvinceSuZhouCity	2010	2.19722	1.32013		2.07944	0		0	0	0		9.20483	0.3788	1.39434	0.581955	0.341583			4.17007	0.486		0.07
AnHui	AnHuiProvinceSuZhouCity	2011	3.21888	2.31214		2.07944	0		0	0	0		9.61387	0.4059	2.25334	0.657042	0.499569			4.40623	0.397		0.07
AnHui	AnHuiProvinceSuZhouCity	2012	3.98898	2.44898		2.48491	0		0	0	0		9.75892	0.4142	2.55611	0.598765	0.515298			4.55934	0.567		0.08
AnHui	AnHuiProvinceSuZhouCity	2013	3.78419	1.46492		3.71357	0		0	0	0		9.66777	0.4199	2.98142	0.612991	0.318523			4.68601	0.606		0.25
AnHui	AnHuiProvinceSuZhouCity	2014	4.40672	2.12471		3.21888	0.313152		0	0	0		9.94727	0.4194	3.17586	0.907299	0.309622			4.65167	0.694		0.18
AnHui	AnHuiProvinceSuZhouCity	2015	4.54329	1.96276		4.02535	0.13541		0	0	0		10.0175	0.3794	3.40811	0.762487	0.348016			4.82695	0.748		0.25
AnHui	AnHuiProvinceSuZhouCity	2016	4.69135	2.42272		4.18965	1.01095		0	0	0		10.097	0.3794	3.58857	2.00651	0.363364			4.89515	0.806		0.55
AnHui	AnHuiProvinceSuZhouCity	2017	5.41165	5.54257		3.78419	1.0453		0	0	0		10.2082	0.3739	3.52473	1.13994	0.431098			5.29149	0.681		0.56
AnHui	AnHuiProvinceSuZhouCity	2018	5.41165	4.47907		4.29046	1.08475		0	0	0		10.2666	0.3684	3.72655	1.15836	0.38207			5.34386	0.62		0.75
AnHui	AnHuiProvinceSuZhouCity	2019	5.83188	4.10872		4.72739	1.23735		0	0	0		10.4566	0.3589	3.42419	0.776884	0.452979			5.74339	0.852		0.43
AnHui	AnHuiProvinceSuZhouCity	2020	5.14419	3.55948		5.50939	1.58691		0	0	0		10.555	0.3521	0.000177019	1.24395	0.534345			5.25138	1.084		0.49
AnHui	AnHuiProvinceSuZhouCity	2021	5.74939	2.25392		5.60947	1.07735		0	0	0		10.6137	0.3547	0.000177019	1.39177	0.615712			5.29556	1.316		0.7
AnHui	AnHuiProvinceSuZhouCity	2022	5.39363	3.79787		5.42935	0.396118		0	0	0		10.6724	0.3573	0.000177019	1.53958	0.697079			5.30176	1.548		0.72
AnHui	AnHuiProvinceTongLingCity	2005	0.693147	0		0.693147	2.17391		0	0	0		10.1389	0.6167	2.70162	0.416772	2.14096			1.24415	0.405		0.01
AnHui	AnHuiProvinceTongLingCity	2006	2.30259	4.49438		0.693147	2.22222		0	0	0		10.4201	0.6696	3.27307	0.47157	2.74764			3.02335	0.381		0.09
AnHui	AnHuiProvinceTongLingCity	2007	1.79176	0.892857		1.60944	0		0	0	0		10.5995	0.6774	3.04902	1.76831	3.14257			3.62833	0.417		0.125
AnHui	AnHuiProvinceTongLingCity	2008	2.3979	2.29885		1.79176	0		0	0	0		10.6942	0.6711	4.28755	1.64319	3.29909			4.00259	0.495		0.16
AnHui	AnHuiProvinceTongLingCity	2009	2.99573	0.507614		2.30259	0.507614		0	0	0		10.7529	0.6787	5.17219	1.75725	3.33572			4.0821	0.293		0.06
AnHui	AnHuiProvinceTongLingCity	2010	3.29584	0.715015		3.13549	0.166945		0	0	0		11.0744	0.7274	4.61811	2.09414	3.50345			4.17007	0.486		0.09
AnHui	AnHuiProvinceTongLingCity	2011	4.18965	1.39567		3.4012	0		0	0	0		11.2861	0.7473	2.65381	2.53851	3.82466			4.40623	0.397		0.11
AnHui	AnHuiProvinceTongLingCity	2012	4.21951	0.652742		3.55535	0.219459		0	0	0		11.3483	0.7344	3.39023	4.54495	4.09003			4.55934	0.567		0.14
AnHui	AnHuiProvinceTongLingCity	2013	4.81218	1.34122		4.5326	0.25227		0	0	0		11.4293	0.7214	3.66806	4.82647	4.38801			4.68601	0.606		0.16
AnHui	AnHuiProvinceTongLingCity	2014	4.89784	1.82732		4.56435	0.141343		0	0	0		11.4845	0.7126	1.67885	7.02084	4.60312			4.65167	0.694		0.17
AnHui	AnHuiProvinceTongLingCity	2015	4.86753	2.31603		4.69135	0.690714		0	0	0		10.9576	0.6175	1.52526	7.02204	4.83171			4.82695	0.748		0.17
AnHui	AnHuiProvinceTongLingCity	2016	4.89035	2.88498		3.93183	0.873016		0	0	0		11.0014	0.595	1.68628	5.50114	2.11924			4.89515	0.806		0.4
AnHui	AnHuiProvinceTongLingCity	2017	5.32788	4.71593		4.15888	1.31579		0	0	0		11.1989	0.58875	1.56772	5.20597	2.10959			5.29149	0.681		0.39
AnHui	AnHuiProvinceTongLingCity	2018	5.67332	4.64037		4.62497	0.807537		0	0	0		11.2322	0.5825	1.77599	3.94282	1.99193			5.34386	0.62		0.57
AnHui	AnHuiProvinceTongLingCity	2019	5.31812	3.26125		4.85203	0.95037		0	0	0		10.9806	0.4633	2.87438	5.60434	2.00667			5.74339	0.852		1.03
AnHui	AnHuiProvinceTongLingCity	2020	5.64897	3.2373		5.0689	0.923077		0	0	0		11.2352	0.4542	0.000177019	5.65019	2.30736			5.25138	1.084		0.9
AnHui	AnHuiProvinceTongLingCity	2021	5.48894	2.85801		5.34711	0.740056		0	0	0		11.3976	0.4949	0.000177019	6.43251	2.60805			5.29556	1.316		0.6
AnHui	AnHuiProvinceTongLingCity	2022	5.00395	3.2419		5.3799	0.941324		0	0	0		11.5601	0.5356	0.000177019	7.21483	2.90874			5.30176	1.548		0.56
AnHui	AnHuiProvinceWuHuCity	2005	2.19722	2.04082		1.38629	0		0	0	0		9.78414	0.532	5.25831	0.440788	3.96368			1.24415	0.405		0.21
AnHui	AnHuiProvinceWuHuCity	2006	2.48491	0.716332		1.60944	0.526316		0	0	0		9.95442	0.5636	5.68191	0.409274	4.82574			3.02335	0.381		0.18
AnHui	AnHuiProvinceWuHuCity	2007	3.93183	2.64317		1.94591	0		0	0	0		10.1633	0.5703	6.04401	2.82939	4.8772			3.62833	0.417		0.15
AnHui	AnHuiProvinceWuHuCity	2008	4.14313	1.11188		2.63906	0		0	0	0		10.389	0.6061	5.29448	3.883	5.1562			4.00259	0.495		0.17
AnHui	AnHuiProvinceWuHuCity	2009	4.85203	1.47314		3.7612	0.433463		0	0	0		10.575	0.6264	4.98587	6.69561	5.39748			4.0821	0.293		0.2
AnHui	AnHuiProvinceWuHuCity	2010	5.09375	0.910494		4.67283	0.516351		0	0	0		10.7853	0.6518	4.52331	6.93019	5.85791			4.17007	0.486		0.16
AnHui	AnHuiProvinceWuHuCity	2011	5.36598	1.1194		4.98361	0.349113		0	0	0		10.6712	0.6589	4.05377	6.12707	3.65016			4.40623	0.397		0.23
AnHui	AnHuiProvinceWuHuCity	2012	5.65249	0.837859		5.15906	0.469126		0	0	0		10.7943	0.6587	4.51344	6.90385	3.84364			4.55934	0.567		0.25
AnHui	AnHuiProvinceWuHuCity	2013	6.03787	1.61524		5.6058	0.513566		0	0	0		10.9066	0.6612	4.84155	8.23851	4.01693			4.68601	0.606		0.24
AnHui	AnHuiProvinceWuHuCity	2014	6.45047	2.47868		5.72685	0.455395		0	0	0		11.0672	0.6391	5.32852	9.88333	3.28882			4.65167	0.694		0.38
AnHui	AnHuiProvinceWuHuCity	2015	7.02643	3.82729		5.98645	1.08874		0	0	0		11.1212	0.5719	5.83122	9.07648	3.38317			4.82695	0.748		0.58
AnHui	AnHuiProvinceWuHuCity	2016	7.21744	3.98033		6.25958	1.31721		0	0	0		11.208	0.56	6.17973	12.6475	4.25552			4.89515	0.806		0.69
AnHui	AnHuiProvinceWuHuCity	2017	7.22402	3.69691		6.02102	1.32533		0	0	0		11.3372	0.5409	5.91881	12.3927	4.29634			5.29149	0.681		0.72
AnHui	AnHuiProvinceWuHuCity	2018	7.7021	5.13774		6.30262	1.46922		0	0	0		11.3861	0.5218	5.88651	13.0885	3.4363			5.34386	0.62		0.67
AnHui	AnHuiProvinceWuHuCity	2019	6.88755	3.31921		6.25383	1.43073		0	0	0		11.4737	0.4856	5.56761	10.1798	3.599			5.74339	0.852		0.68
AnHui	AnHuiProvinceWuHuCity	2020	7.23056	3.53619		6.41017	1.06883		0	0	0		11.5421	0.4762	0.000177019	11.2209	3.92384			5.25138	1.084		0.88
AnHui	AnHuiProvinceWuHuCity	2021	7.06305	3.08205		6.79122	0.983163		0	0	0		11.6744	0.4762	0.000177019	13.9389	4.24869			5.29556	1.316		0.97
AnHui	AnHuiProvinceWuHuCity	2022	6.53814	3.54458		6.72623	1.08812		0	0	0		11.8067	0.4762	0.000177019	16.6568	4.57353			5.30176	1.548		1.25
AnHui	AnHuiProvinceXuanChengCity	2005	1.09861	1.78571		0.693147	0		0	1	2017		9.18492	0.3739	2.01007	0.154878	0.0625822			1.24415	0.405		0.08
AnHui	AnHuiProvinceXuanChengCity	2006	1.38629	0.763359		0.693147	1.72414		0	1	2017		9.32385	0.3935	2.33522	0.102814	0.090004			3.02335	0.381		0.11
AnHui	AnHuiProvinceXuanChengCity	2007	1.38629	0.645161		1.09861	0		0	1	2017		9.47861	0.3915	2.44294	0.892254	0.109629			3.62833	0.417		0.06
AnHui	AnHuiProvinceXuanChengCity	2008	1.09861	0.294985		1.38629	0.680272		0	1	2017		9.6774	0.4297	2.17156	1.19877	0.126468			4.00259	0.495		0.01
AnHui	AnHuiProvinceXuanChengCity	2009	2.56495	0.622084		1.38629	0.321543		0	1	2017		9.72759	0.4352	2.32172	1.2918	0.147388			4.0821	0.293		0.19
AnHui	AnHuiProvinceXuanChengCity	2010	3.13549	0.0701262		2.07944	0		0	1	2017		9.94049	0.4721	2.71643	2.21371	0.179408			4.17007	0.486		0.03
AnHui	AnHuiProvinceXuanChengCity	2011	3.85015	0.318761		3.46574	0.101317		0	1	2017		10.1796	0.5212	3.00093	2.99038	0.216142			4.40623	0.397		0.16
AnHui	AnHuiProvinceXuanChengCity	2012	4.59512	0.931877		3.8712	0.0577701		0	1	2017		10.2967	0.5216	3.63556	3.04862	0.303398			4.55934	0.567		0.08
AnHui	AnHuiProvinceXuanChengCity	2013	4.43082	1.19197		4.21951	0.0801282		0	1	2017		10.3123	0.5255	4.21081	3.32259	0.402034			4.68601	0.606		0.07
AnHui	AnHuiProvinceXuanChengCity	2014	5.05625	1.53381		4.27667	0.277998		0	1	2017		10.4836	0.514	4.61913	3.45525	0.204646			4.65167	0.694		0.37
AnHui	AnHuiProvinceXuanChengCity	2015	5.1358	1.86183		4.8752	0.552017		0	1	2017		10.535	0.4872	5.10386	3.16226	0.23765			4.82695	0.748		0.32
AnHui	AnHuiProvinceXuanChengCity	2016	4.96981	1.85098		4.31749	0.825369		0	1	2017		10.615	0.4747	5.39861	3.54453	0.242929			4.89515	0.806		0.44
AnHui	AnHuiProvinceXuanChengCity	2017	5.50126	2.26011		4.45435	1.13169		1	1	2017		10.7328	0.4809	5.24795	4.09968	0.258786			5.29149	0.681		0.47
AnHui	AnHuiProvinceXuanChengCity	2018	5.87212	3.52688		5.0876	0.809969		1	1	2017		10.8211	0.4871	5.64662	4.81916	0.257348			5.34386	0.62		0.75
AnHui	AnHuiProvinceXuanChengCity	2019	5.69373	1.78697		4.70048	0.270179		1	1	2017		10.9822	0.473	5.31485	4.82043	0.263584			5.74339	0.852		0.54
AnHui	AnHuiProvinceXuanChengCity	2020	6.07764	2.1669		5.51343	0.451128		1	1	2017		11.0713	0.4717	0.000177019	4.46506	0.360506			5.25138	1.084		0.57
AnHui	AnHuiProvinceXuanChengCity	2021	6.12468	2.01306		5.97635	0.564481		1	1	2017		11.2057	0.4858	0.000177019	4.4579	0.457428			5.29556	1.316		0.55
AnHui	AnHuiProvinceXuanChengCity	2022	5.45532	2.55376		5.88332	0.510448		1	1	2017		11.3401	0.4999	0.000177019	4.45073	0.554349			5.30176	1.548		0.45
BeiJing	BeiJingProvinceBeiJingCity	2005	7.12689	4.66686		6.54822	4.00593		0	1	2012		10.7242	0.2943	4.19485	1.48764	4.54581			2.8792	0.103		0.2
BeiJing	BeiJingProvinceBeiJingCity	2006	7.38088	4.8696		6.7546	3.8961		0	1	2012		10.8291	0.2784	4.61062	1.49007	4.63178			3.16505	0.199		0.28
BeiJing	BeiJingProvinceBeiJingCity	2007	7.63095	5.25803		6.97635	2.82143		0	1	2012		10.9717	0.2683	4.1183	5.50117	4.68057			3.3871	0.198		0.32
BeiJing	BeiJingProvinceBeiJingCity	2008	8.06212	5.91888		7.1507	2.6432		0	1	2012		11.0514	0.2568	4.02726	5.72599	4.4285			3.56869	0.26		0.23
BeiJing	BeiJingProvinceBeiJingCity	2009	8.25635	5.56467		7.48268	2.96779		0	1	2012		11.1627	0.235	3.44048	5.44576	4.63269			3.98991	0.186		0.3
BeiJing	BeiJingProvinceBeiJingCity	2010	8.41781	5.59368		7.80466	2.28039		0	1	2012		11.2377	0.2401	3.05226	6.58427	4.59396			4.10841	0.154		0.38
BeiJing	BeiJingProvinceBeiJingCity	2011	8.68186	6.0082		8.13153	2.91533		0	1	2012		11.3103	0.2309	2.80357	5.64135	4.528			4.54871	0.111		0.32
BeiJing	BeiJingProvinceBeiJingCity	2012	8.91193	5.80499		8.23616	3.84219		1	1	2012		11.3791	0.227	2.83917	5.42545	4.48435			4.73216	0.169		0.34
BeiJing	BeiJingProvinceBeiJingCity	2013	9.33653	6.67318		8.75005	3.31586		1	1	2012		11.9062	0.2232	2.7072	5.62275	4.47644			4.92848	0.187		0.27
BeiJing	BeiJingProvinceBeiJingCity	2014	9.54094	6.7684		8.95674	3.26791		1	1	2012		11.5129	0.2131	2.60356	6.24823	4.45938			5.36298	0.219		0.33
BeiJing	BeiJingProvinceBeiJingCity	2015	9.6574	6.68765		9.19614	4.3714		1	1	2012		11.5759	0.1974	3.51718	5.01587	4.4116			5.71459	0.16		0.36
BeiJing	BeiJingProvinceBeiJingCity	2016	9.75829	6.4557		9.27585	4.92225		1	1	2012		11.6801	0.1926	3.37135	4.46064	4.3961			5.89545	0.203		0.42
BeiJing	BeiJingProvinceBeiJingCity	2017	9.88573	7.00583		9.24077	4.49096		1	1	2012		11.7675	0.18945	5.86371	5.30419	4.3626			6.12783	0.231		0.32
BeiJing	BeiJingProvinceBeiJingCity	2018	10.0391	7.59847		9.36014	3.5979		1	1	2012		11.8509	0.1863	3.77814	5.70298	4.22335			5.99009	0.121		0.38
BeiJing	BeiJingProvinceBeiJingCity	2019	10.1053	7.64833		9.34793	3.37815		1	1	2012		12.009	0.1616	2.772	5.85046	4.1945			5.73273	0.106		0.74
BeiJing	BeiJingProvinceBeiJingCity	2020	10.2519	7.59292		9.43612	2.67973		1	1	2012		12.013	0.1583	0.000177019	5.77505	4.27892			5.46764	0.091		0.9
BeiJing	BeiJingProvinceBeiJingCity	2021	10.3008	8.38237		9.81132	3.99618		1	1	2012		12.1226	0.1805	0.000177019	6.23787	4.36335			5.51842	0.076		0.56
BeiJing	BeiJingProvinceBeiJingCity	2022	9.86941	9.57457		9.85009	4.70412		1	1	2012		12.2321	0.2027	0.000177019	6.7007	4.44778			5.40672	0.061		0.43
FuJian	FuJianProvinceFuZhouCity	2005	4.36945	2.24127		3.63759	0.309598		0	0	0		10.0124	0.47	3.55214	0.416174	3.15653			0.0392207	0.594		0.01
FuJian	FuJianProvinceFuZhouCity	2006	4.34381	1.88071		4.14313	1.39643		0	0	0		10.1216	0.4606	3.1651	0.444762	3.47322			1.68083	0.553		0.17
FuJian	FuJianProvinceFuZhouCity	2007	4.94164	2.72297		4.17439	0.45425		0	0	0		10.2927	0.4648	2.69624	1.65879	3.69876			2.27213	0.58		0.26
FuJian	FuJianProvinceFuZhouCity	2008	5.40268	2.96252		4.55388	0.713194		0	0	0		10.4227	0.4745	3.04511	1.61862	3.93555			2.6412	0.728		0.07
FuJian	FuJianProvinceFuZhouCity	2009	5.6058	2.90755		4.89035	0.583391		0	0	0		10.5457	0.4256	2.70788	1.61478	4.16482			3.52135	0.64		0.07
FuJian	FuJianProvinceFuZhouCity	2010	5.87212	2.716		5.46806	0.688249		0	0	0		10.707	0.4488	2.56882	1.5913	4.36105			3.68362	0.663		0.29
FuJian	FuJianProvinceFuZhouCity	2011	6.01127	2.69485		5.61313	1.09254		0	0	0		10.8619	0.458	2.20823	1.35631	4.5069			3.63627	0.578		0.35
FuJian	FuJianProvinceFuZhouCity	2012	6.18208	3.07041		5.83481	1.7203		0	0	0		10.9734	0.4544	2.00342	1.57717	4.66025			3.88362	0.71		0.2
FuJian	FuJianProvinceFuZhouCity	2013	6.27288	3.69379		6.00881	1.61876		0	0	0		11.1764	0.456	1.89345	1.6158	4.85649			4.07073	0.913		0.2
FuJian	FuJianProvinceFuZhouCity	2014	6.30262	2.85806		5.86363	1.31967		0	0	0		11.1562	0.455	1.8378	1.62277	4.75395			4.1239	0.208		0.14
FuJian	FuJianProvinceFuZhouCity	2015	6.90475	3.46748		6.35437	1.75579		0	0	0		11.2287	0.436	1.86086	1.38517	4.73148			4.55986	0.708		0.28
FuJian	FuJianProvinceFuZhouCity	2016	7.30988	4.45583		6.74288	2.0572		0	0	0		11.3175	0.418	1.94385	1.35507	4.62121			4.87022	0.802		0.44
FuJian	FuJianProvinceFuZhouCity	2017	7.5989	4.13779		6.69456	1.68397		0	0	0		11.4253	0.41295	1.88684	2.09579	4.52896			4.79289	0.757		0.5
FuJian	FuJianProvinceFuZhouCity	2018	7.76811	4.07934		7.17625	1.3647		0	0	0		11.5331	0.4079	0.656087	3.14424	4.55111			4.8206	0.292		0.57
FuJian	FuJianProvinceFuZhouCity	2019	7.79276	3.23895		7.15149	1.52184		0	0	0		11.7025	0.4079	0.69129	3.03143	4.79338			5.19045	0.351		0.57
FuJian	FuJianProvinceFuZhouCity	2020	7.91498	3.56131		7.52994	0.812825		0	0	0		11.7037	0.3833	0.000177019	4.55049	5.06991			5.05254	0.41		0.56
FuJian	FuJianProvinceFuZhouCity	2021	7.84893	3.59192		7.56735	1.09826		0	0	0		11.8152	0.3788	0.000177019	4.26407	5.34643			4.94143	0.469		0.43
FuJian	FuJianProvinceFuZhouCity	2022	7.28413	4.81766		7.72268	2.08947		0	0	0		11.9268	0.3743	0.000177019	3.97766	5.62296			4.80909	0.528		0.81
FuJian	FuJianProvinceLongYanCity	2005	2.56495	2.41935		0.693147	0		0	0	0		9.55428	0.447	3.30618	0.466597	0.400516			0.0392207	0.594		0.09
FuJian	FuJianProvinceLongYanCity	2006	2.56495	1.06952		2.30259	1.0101		0	0	0		9.70467	0.4761	1.36103	0.399001	0.438717			1.68083	0.553		0.11
FuJian	FuJianProvinceLongYanCity	2007	3.04452	2.25225		2.70805	0		0	0	0		9.90788	0.5033	5.09217	1.06132	0.460201			2.27213	0.58		0.17
FuJian	FuJianProvinceLongYanCity	2008	3.13549	3.65854		2.63906	0		0	0	0		10.0996	0.5183	1.38583	1.63614	0.463508			2.6412	0.728		0.18
FuJian	FuJianProvinceLongYanCity	2009	3.82864	3.58255		2.48491	0.307692		0	0	0		10.2997	0.5019	1.26081	1.54366	0.457951			3.52135	0.64		0.16
FuJian	FuJianProvinceLongYanCity	2010	3.98898	1.52941		3.78419	0.440529		0	0	0		10.5635	0.5325	1.12764	1.33973	0.448516			3.68362	0.663		0.14
FuJian	FuJianProvinceLongYanCity	2011	4.27667	1.8245		3.89182	0.407332		0	0	0		10.7904	0.5651	0.899388	1.36055	0.489427			3.63627	0.578		0.12
FuJian	FuJianProvinceLongYanCity	2012	4.59512	1.40924		4.11087	0.465477		0	0	0		10.8891	0.5706	0.914191	1.62196	0.522741			3.88362	0.71		0.16
FuJian	FuJianProvinceLongYanCity	2013	4.77068	1.70597		4.60517	0.428725		0	0	0		10.7963	0.5379	0.899749	1.75748	0.548182			4.07073	0.913		0.09
FuJian	FuJianProvinceLongYanCity	2014	4.91998	2.81827		4.59512	0.643651		0	0	0		11.0464	0.5405	0.912472	2.3489	0.55832			4.1239	0.208		0.16
FuJian	FuJianProvinceLongYanCity	2015	5.54908	2.55023		5.0626	0.653344		0	0	0		11.1104	0.5262	0.931508	2.24394	0.576831			4.55986	0.708		0.22
FuJian	FuJianProvinceLongYanCity	2016	5.94542	1.47465		5.4848	0.365943		0	0	0		11.1893	0.5101	0.972974	2.03295	0.57465			4.87022	0.802		0.51
FuJian	FuJianProvinceLongYanCity	2017	5.88332	1.56941		5.34711	0.711955		0	0	0		11.3021	0.49475	0.920585	2.8157	0.54788			4.79289	0.757		0.33
FuJian	FuJianProvinceLongYanCity	2018	6.13123	2.00433		5.88332	0.593668		0	0	0		11.4148	0.4794	0.123926	2.97844	0.579498			4.8206	0.292		0.43
FuJian	FuJianProvinceLongYanCity	2019	6.6107	2.02801		5.72359	0.453244		0	0	0		11.5276	0.4546	0.123112	4.1542	0.678459			5.19045	0.351		0.38
FuJian	FuJianProvinceLongYanCity	2020	6.49979	2.13786		6.52796	0.318149		0	0	0		11.5669	0.4399	0.000177019	2.64716	0.760144			5.05254	0.41		0.55
FuJian	FuJianProvinceLongYanCity	2021	6.31716	2.46854		6.36819	0.57554		0	0	0		11.6341	0.4289	0.000177019	3.9567	0.84183			4.94143	0.469		0.39
FuJian	FuJianProvinceLongYanCity	2022	5.54908	2.65163		6.14204	0.934891		0	0	0		11.7013	0.4179	0.000177019	5.26624	0.923515			4.80909	0.528		0.44
FuJian	FuJianProvinceNanPingCity	2005	1.09861	0.662252		1.60944	0.60241		0	1	2012		9.39955	0.3456	7.94026	0.477464	0.430754			0.0392207	0.594		0.01
FuJian	FuJianProvinceNanPingCity	2006	2.07944	0.884956		1.7006	0.301205		0	1	2012		9.52164	0.3533	0.8187	0.423194	0.369542			1.68083	0.553		0.0666667
FuJian	FuJianProvinceNanPingCity	2007	2.30259	1.25786		1.79176	0		0	1	2012		9.69283	0.3791	0.779017	1.46191	0.402409			2.27213	0.58		0.123333
FuJian	FuJianProvinceNanPingCity	2008	2.07944	0.346021		1.94591	0		0	1	2012		9.87034	0.3941	0.727495	1.29186	0.488268			2.6412	0.728		0.18
FuJian	FuJianProvinceNanPingCity	2009	2.94444	1.38889		2.19722	0.701754		0	1	2012		9.97455	0.3969	0.677657	1.23663	0.659336			3.52135	0.64		0.01
FuJian	FuJianProvinceNanPingCity	2010	2.89037	0.268097		2.70805	0		0	1	2012		10.1765	0.4183	0.65767	1.1576	0.687257			3.68362	0.663		0.18
FuJian	FuJianProvinceNanPingCity	2011	3.7612	0.777605		3.58352	0.551471		0	1	2012		10.4275	0.4213	0.562821	1.11097	0.732036			3.63627	0.578		0.16
FuJian	FuJianProvinceNanPingCity	2012	3.89182	1.74014		3.43399	0		1	1	2012		10.5389	0.428	0.553064	1.11508	0.735393			3.88362	0.71		0.15
FuJian	FuJianProvinceNanPingCity	2013	3.68888	1.20846		3.63759	0.119617		1	1	2012		10.4629	0.4351	0.588113	0.963493	0.747848			4.07073	0.913		0.15
FuJian	FuJianProvinceNanPingCity	2014	3.98898	1.12024		3.73767	0.3314		1	1	2012		10.7588	0.4411	0.598053	1.00706	0.741353			4.1239	0.208		0.18
FuJian	FuJianProvinceNanPingCity	2015	4.99043	2.65599		4.51086	0.670017		1	1	2012		10.8382	0.4316	0.675654	0.802848	0.76521			4.55986	0.708		0.21
FuJian	FuJianProvinceNanPingCity	2016	5.0814	0.797969		5.02388	0.647848		1	1	2012		10.9153	0.4214	0.740399	0.724478	0.786231			4.87022	0.802		0.35
FuJian	FuJianProvinceNanPingCity	2017	4.63473	1.39303		4.06044	0.802139		1	1	2012		11.0121	0.4271	0.973511	1.09306	0.80768			4.79289	0.757		0.26
FuJian	FuJianProvinceNanPingCity	2018	4.92725	0.984252		4.58497	0.680658		1	1	2012		11.1089	0.4328	0.214376	1.24678	0.837062			4.8206	0.292		0.47
FuJian	FuJianProvinceNanPingCity	2019	4.86753	1.23648		4.62497	0.189753		1	1	2012		11.2123	0.4173	0.279888	1.09142	0.969969			5.19045	0.351		0.54
FuJian	FuJianProvinceNanPingCity	2020	5.4161	1.46941		4.80402	0.248668		1	1	2012		11.2239	0.3783	0.000177019	1.04652	1.1849			5.05254	0.41		0.57
FuJian	FuJianProvinceNanPingCity	2021	5.24175	1.13805		5.28827	0.266861		1	1	2012		11.2793	0.3565	0.000177019	0.847279	1.39984			4.94143	0.469		0.45
FuJian	FuJianProvinceNanPingCity	2022	4.55388	1.27621		5.10595	0.2917		1	1	2012		11.3346	0.3347	0.000177019	0.648041	1.61478			4.80909	0.528		0.2
FuJian	FuJianProvinceNingDeCity	2005	1.94591	0.423729		1.38629	1.45985		0	0	0		9.32954	0.3464	0.411732	0.530246	0.107207			0.0392207	0.594		0.13
FuJian	FuJianProvinceNingDeCity	2006	1.79176	0		1.79176	0		0	0	0		9.44232	0.3626	0.449038	0.486784	0.122737			1.68083	0.553		0.07
FuJian	FuJianProvinceNingDeCity	2007	2.48491	1.1194		2.07944	0		0	0	0		9.61574	0.3804	0.36004	0.91706	0.131915			2.27213	0.58		0.08
FuJian	FuJianProvinceNingDeCity	2008	2.07944	1.00334		2.19722	0.404858		0	0	0		9.78981	0.4039	0.488115	0.763837	0.195117			2.6412	0.728		0.12
FuJian	FuJianProvinceNingDeCity	2009	2.70805	1.24378		1.94591	0.359712		0	0	0		9.91215	0.4009	0.632803	0.874186	0.223456			3.52135	0.64		0.12
FuJian	FuJianProvinceNingDeCity	2010	3.09104	1.5625		2.56495	0.208768		0	0	0		10.1346	0.4295	0.650545	1.10292	0.238029			3.68362	0.663		0.23
FuJian	FuJianProvinceNingDeCity	2011	3.21888	0.805369		2.70805	0.320513		0	0	0		10.4023	0.4685	0.66052	0.613906	0.247294			3.63627	0.578		0.11
FuJian	FuJianProvinceNingDeCity	2012	3.68888	1.07296		3.29584	0.515464		0	0	0		10.5457	0.4784	0.703337	0.842638	0.2565			3.88362	0.71		0.16
FuJian	FuJianProvinceNingDeCity	2013	3.58352	0.740741		3.46574	0.147929		0	0	0		10.4828	0.5066	0.721553	0.935231	0.264343			4.07073	0.913		0.09
FuJian	FuJianProvinceNingDeCity	2014	3.91202	0.941029		3.55535	0.160128		0	0	0		10.7866	0.5128	0.779538	0.648464	0.280182			4.1239	0.208		0.11
FuJian	FuJianProvinceNingDeCity	2015	4.14313	1.21704		3.7612	0.172911		0	0	0		10.8591	0.5109	0.879638	0.545591	0.295311			4.55986	0.708		0.18
FuJian	FuJianProvinceNingDeCity	2016	4.89035	1.99797		3.91202	0.561447		0	0	0		10.9395	0.497	0.946144	0.682301	0.296932			4.87022	0.802		0.35
FuJian	FuJianProvinceNingDeCity	2017	5.25227	3.61917		4.33073	0.382958		0	0	0		11.0251	0.49785	0.252477	0.867005	0.319259			4.79289	0.757		0.27
FuJian	FuJianProvinceNingDeCity	2018	5.34711	3.41969		4.55388	0.673801		0	0	0		11.1106	0.4987	0.0617871	2.27492	0.324576			4.8206	0.292		0.26
FuJian	FuJianProvinceNingDeCity	2019	5.49306	2.74455		4.77068	1.35962		0	0	0		11.3416	0.5122	0.0585191	3.02095	0.388455			5.19045	0.351		0.28
FuJian	FuJianProvinceNingDeCity	2020	5.56834	2.84067		5.16479	1.1809		0	0	0		11.3331	0.5039	0.000177019	3.30213	0.432402			5.05254	0.41		0.34
FuJian	FuJianProvinceNingDeCity	2021	5.79301	1.95791		5.58725	2.29543		0	0	0		11.5133	0.5541	0.000177019	2.34387	0.476348			4.94143	0.469		0.7
FuJian	FuJianProvinceNingDeCity	2022	5.47227	1.71904		6.04973	1.22568		0	0	0		11.6934	0.6043	0.000177019	1.38562	0.520295			4.80909	0.528		0.57
FuJian	FuJianProvincePuTianCity	2005	0.693147	0		0.693147	0		0	0	0		9.46141	0.5335	7.28563	0.573443	0.448443			0.0392207	0.594		0.1
FuJian	FuJianProvincePuTianCity	2006	1.38629	0.515464		0.89588	0		0	0	0		9.6192	0.5526	1.77901	0.481705	0.494804			1.68083	0.553		0.07
FuJian	FuJianProvincePuTianCity	2007	1.79176	0.480769		1.09861	0		0	0	0		9.80439	0.5495	1.78857	1.73836	0.553375			2.27213	0.58		0.21
FuJian	FuJianProvincePuTianCity	2008	1.94591	1.53257		1.60944	0		0	0	0		9.97651	0.5654	1.54976	1.36369	0.435921			2.6412	0.728		0.13
FuJian	FuJianProvincePuTianCity	2009	2.83321	1.05541		1.09861	0		0	0	0		10.0966	0.5424	3.98171	1.4734	0.517349			3.52135	0.64		0.28
FuJian	FuJianProvincePuTianCity	2010	2.94444	1.78571		2.56495	0		0	0	0		10.3143	0.5611	1.82722	1.54239	0.515269			3.68362	0.663		0.15
FuJian	FuJianProvincePuTianCity	2011	3.66356	1.95167		3.09104	0.610998		0	0	0		10.5381	0.5837	1.55314	1.51946	0.513201			3.63627	0.578		0.07
FuJian	FuJianProvincePuTianCity	2012	3.49651	1.44181		2.99573	0.31185		0	0	0		10.668	0.5821	1.34139	1.59883	0.528363			3.88362	0.71		0.14
FuJian	FuJianProvincePuTianCity	2013	3.4012	0.46875		3.09104	0		0	0	0		10.6017	0.5656	1.39119	1.80504	0.548235			4.07073	0.913		0.4
FuJian	FuJianProvincePuTianCity	2014	3.66356	0.76297		3.09104	0.172936		0	0	0		10.876	0.577	1.39421	2.21844	0.605041			4.1239	0.208		0.29
FuJian	FuJianProvincePuTianCity	2015	4.09434	0.557547		3.73767	0.274851		0	0	0		10.966	0.5735	1.4205	1.45674	0.618777			4.55986	0.708		0.39
FuJian	FuJianProvincePuTianCity	2016	4.76217	1.46997		4.31749	0.432526		0	0	0		11.0558	0.5607	1.45783	1.19394	0.600143			4.87022	0.802		0.55
FuJian	FuJianProvincePuTianCity	2017	4.85981	1.2011		4.33073	0.492611		0	0	0		11.1558	0.54345	1.49922	1.38346	0.709296			4.79289	0.757		0.52
FuJian	FuJianProvincePuTianCity	2018	5.15329	1.29743		4.66344	0.24055		0	0	0		11.2558	0.5262	0.372713	1.41259	0.7065			4.8206	0.292		0.76
FuJian	FuJianProvincePuTianCity	2019	5.2575	1.28066		4.89035	0.343446		0	0	0		11.4002	0.531	0.355399	1.02856	0.688489			5.19045	0.351		0.66
FuJian	FuJianProvincePuTianCity	2020	5.2933	1.22958		5.03044	0.199956		0	0	0		11.3236	0.5153	0.000177019	1.22221	0.823781			5.05254	0.41		0.71
FuJian	FuJianProvincePuTianCity	2021	5.6058	2.27398		5.04343	0.402299		0	0	0		11.4039	0.5224	0.000177019	0.772687	0.959074			4.94143	0.469		0.57
FuJian	FuJianProvincePuTianCity	2022	4.60517	1.86843		5.19296	0.56319		0	0	0		11.4842	0.5295	0.000177019	0.323167	1.09437			4.80909	0.528		0.57
FuJian	FuJianProvinceQuanZhouCity	2005	3.49651	0.223339		2.19722	0		0	0	0		9.97241	0.5777	6.04536	0.503774	1.06163			0.0392207	0.594		0.01
FuJian	FuJianProvinceQuanZhouCity	2006	3.09104	0.112994		3.3322	0.261952		0	0	0		10.1205	0.5864	3.85916	0.472246	1.18935			1.68083	0.553		0.12
FuJian	FuJianProvinceQuanZhouCity	2007	4.04305	0.86877		3.3673	0.17192		0	0	0		10.2956	0.5907	3.61301	2.20302	1.31519			2.27213	0.58		0.2
FuJian	FuJianProvinceQuanZhouCity	2008	4.62497	1.09928		3.85015	0.151822		0	0	0		10.4585	0.5935	4.36403	2.10444	1.45964			2.6412	0.728		0.31
FuJian	FuJianProvinceQuanZhouCity	2009	4.80402	0.848153		4.41884	0.246305		0	0	0		10.5771	0.5795	3.82776	1.97968	1.56588			3.52135	0.64		0.12
FuJian	FuJianProvinceQuanZhouCity	2010	5.36598	0.986842		4.72739	0.153408		0	0	0		10.7047	0.6016	2.83584	2.05741	1.65959			3.68362	0.663		0.23
FuJian	FuJianProvinceQuanZhouCity	2011	5.52943	0.569509		5.57215	0.339328		0	0	0		10.8637	0.6234	2.44251	2.26987	1.71314			3.63627	0.578		0.25
FuJian	FuJianProvinceQuanZhouCity	2012	5.94017	0.645612		5.47227	0.326043		0	0	0		10.9559	0.6222	1.7624	2.07651	1.69647			3.88362	0.71		0.23
FuJian	FuJianProvinceQuanZhouCity	2013	6.18415	0.789938		6.10925	0.17409		0	0	0		11.2134	0.6184	1.65111	2.1855	1.68724			4.07073	0.913		0.21
FuJian	FuJianProvinceQuanZhouCity	2014	6.29157	0.831535		6.00635	0.225002		0	0	0		11.131	0.6198	1.59587	2.21812	1.70565			4.1239	0.208		0.4
FuJian	FuJianProvinceQuanZhouCity	2015	7.27794	1.3001		6.87833	0.224157		0	0	0		11.1903	0.5995	1.60371	2.29278	1.71746			4.55986	0.708		0.39
FuJian	FuJianProvinceQuanZhouCity	2016	7.61678	1.07337		7.27863	0.310861		0	0	0		11.2617	0.5848	1.62674	2.21527	1.72601			4.87022	0.802		0.7
FuJian	FuJianProvinceQuanZhouCity	2017	7.53262	1.39042		7.0282	0.543307		0	0	0		11.3752	0.58085	1.42401	2.33707	1.6998			4.79289	0.757		0.67
FuJian	FuJianProvinceQuanZhouCity	2018	7.84776	1.75101		7.60589	0.511651		0	0	0		11.4888	0.5769	0.465626	2.32281	1.72577			4.8206	0.292		0.67
FuJian	FuJianProvinceQuanZhouCity	2019	6.76599	1.03149		7.09423	0.311498		0	0	0		11.6445	0.5886	0.443621	2.39046	2.02837			5.19045	0.351		0.78
FuJian	FuJianProvinceQuanZhouCity	2020	6.6774	0.961417		7.82764	0.200104		0	0	0		11.6593	0.5717	0.000177019	2.51048	2.26898			5.05254	0.41		0.81
FuJian	FuJianProvinceQuanZhouCity	2021	7.13569	0.96417		7.23562	0.23394		0	0	0		11.7611	0.5694	0.000177019	2.73368	2.5096			4.94143	0.469		0.56
FuJian	FuJianProvinceQuanZhouCity	2022	6.4151	1.02663		6.95368	0.396324		0	0	0		11.8628	0.5671	0.000177019	2.95688	2.75021			4.80909	0.528		0.49
FuJian	FuJianProvinceSanMingCity	2005	1.60944	1.16279		2.19722	1.40845		0	1	2017		9.60972	0.3827	2.96791	0.544657	0.499683			0.0392207	0.594		0.06
FuJian	FuJianProvinceSanMingCity	2006	1.94591	1.52284		1.09861	0		0	1	2017		9.75156	0.4055	0.896349	0.631166	0.523377			1.68083	0.553		0.07
FuJian	FuJianProvinceSanMingCity	2007	1.09861	0.578035		1.38629	0		0	1	2017		9.94025	0.433	0.745507	1.62686	0.576364			2.27213	0.58		0.08
FuJian	FuJianProvinceSanMingCity	2008	1.94591	1.64835		1.60944	1.14286		0	1	2017		10.1428	0.4782	0.687301	1.57569	0.580714			2.6412	0.728		0.13
FuJian	FuJianProvinceSanMingCity	2009	3.49651	5.88235		1.60944	1.11732		0	1	2017		10.3212	0.4566	0.636796	1.69096	0.574448			3.52135	0.64		0.14
FuJian	FuJianProvinceSanMingCity	2010	3.4012	1.6092		3.3322	0.346021		0	1	2017		10.5432	0.4925	0.599472	1.30833	0.634034			3.68362	0.663		0.14
FuJian	FuJianProvinceSanMingCity	2011	3.13549	2.20884		3.13549	0.860215		0	1	2017		10.7868	0.5041	0.4904	1.34129	0.845391			3.63627	0.578		0.05
FuJian	FuJianProvinceSanMingCity	2012	3.63759	1.56863		3.58352	1.78218		0	1	2017		10.886	0.5095	0.485473	1.6521	0.829212			3.88362	0.71		0.09
FuJian	FuJianProvinceSanMingCity	2013	3.78419	1.37672		3.58352	0.966184		0	1	2017		10.8809	0.5224	0.523929	1.80992	0.865853			4.07073	0.913		0.11
FuJian	FuJianProvinceSanMingCity	2014	4.56435	1.22217		3.80666	0.138408		0	1	2017		11.0758	0.5249	0.531715	1.98777	0.856268			4.1239	0.208		0.11
FuJian	FuJianProvinceSanMingCity	2015	4.57471	1.01855		4.51086	0.154381		0	1	2017		11.1269	0.5109	0.568503	1.85131	0.867732			4.55986	0.708		0.18
FuJian	FuJianProvinceSanMingCity	2016	5.4848	1.14238		5.15906	0.239153		0	1	2017		11.2018	0.501	0.610037	1.74392	0.858815			4.87022	0.802		0.37
FuJian	FuJianProvinceSanMingCity	2017	5.07517	0.894683		4.68213	0.254268		1	1	2017		11.3124	0.51345	0.582895	1.58139	0.877292			4.79289	0.757		0.24
FuJian	FuJianProvinceSanMingCity	2018	5.18178	1.57407		4.74493	0.30654		1	1	2017		11.4231	0.5259	0.11184	1.16146	0.944948			4.8206	0.292		0.32
FuJian	FuJianProvinceSanMingCity	2019	5.23644	1.64769		4.70048	0.37296		1	1	2017		11.5193	0.5392	0.0514604	1.01357	1.1408			5.19045	0.351		0.2
FuJian	FuJianProvinceSanMingCity	2020	5.50939	1.04362		5.19296	0.258546		1	1	2017		11.5927	0.5189	0.000177019	0.732891	1.58855			5.05254	0.41		0.15
FuJian	FuJianProvinceSanMingCity	2021	5.42495	1.74144		5.40268	0.30837		1	1	2017		11.6856	0.509	0.000177019	0.699448	2.03631			4.94143	0.469		0.32
FuJian	FuJianProvinceSanMingCity	2022	4.62497	1.91919		5.273	0.535513		1	1	2017		11.7786	0.4991	0.000177019	0.666005	2.48406			4.80909	0.528		0.46
FuJian	FuJianProvinceXiaMengCity	2005	4.06044	1.13533		3.2581	0.0746269		0	1	2010		10.7086	0.5487	5.7574	0.42198	4.21544			0.0392207	0.594		0.27
FuJian	FuJianProvinceXiaMengCity	2006	4.39445	1.69983		3.91202	0.620068		0	1	2010		10.8224	0.5387	6.51525	0.372977	4.98734			1.68083	0.553		0.35
FuJian	FuJianProvinceXiaMengCity	2007	4.64439	2.04327		3.78419	0.227583		0	1	2010		10.9365	0.531	6.96668	3.26962	6.31099			2.27213	0.58		0.19
FuJian	FuJianProvinceXiaMengCity	2008	4.99721	2.32638		4.27667	0.705467		0	1	2010		11.0453	0.5244	9.09275	3.50162	6.27161			2.6412	0.728		0.34
FuJian	FuJianProvinceXiaMengCity	2009	5.4161	1.90622		4.70048	0.609537		0	1	2010		11.141	0.4726	6.63245	3.13192	7.42661			3.52135	0.64		0.37
FuJian	FuJianProvinceXiaMengCity	2010	5.7462	2.75359		5.31321	0.759654		1	1	2010		10.974	0.4973	5.57488	3.12657	7.12891			3.68362	0.663		0.27
FuJian	FuJianProvinceXiaMengCity	2011	5.97889	2.11051		5.68698	1.08594		1	1	2010		11.1681	0.5108	4.38925	3.13289	7.32445			3.63627	0.578		0.3
FuJian	FuJianProvinceXiaMengCity	2012	6.32257	2.37594		5.78996	1.29547		1	1	2010		11.2566	0.4877	3.57303	2.99643	7.54133			3.88362	0.71		0.3
FuJian	FuJianProvinceXiaMengCity	2013	6.35611	2.65063		6.1717	1.03229		1	1	2010		11.9395	0.4754	3.80864	3.1689	7.75132			4.07073	0.913		0.26
FuJian	FuJianProvinceXiaMengCity	2014	6.64249	3.03108		6.22258	1.02648		1	1	2010		11.3717	0.4461	3.69856	3.17149	7.78496			4.1239	0.208		0.41
FuJian	FuJianProvinceXiaMengCity	2015	6.9344	2.89845		6.49828	1.03661		1	1	2010		11.4118	0.436	3.7624	2.85277	6.81942			4.55986	0.708		0.5
FuJian	FuJianProvinceXiaMengCity	2016	7.13887	2.78392		6.66313	1.56071		1	1	2010		11.4854	0.4082	3.90367	2.80335	6.46824			4.87022	0.802		0.63
FuJian	FuJianProvinceXiaMengCity	2017	7.47986	2.87896		6.81124	1.6324		1	1	2010		11.582	0.41075	3.69045	2.97813	6.07212			4.79289	0.757		0.38
FuJian	FuJianProvinceXiaMengCity	2018	7.6695	2.85134		7.23346	1.00608		1	1	2010		11.6786	0.4133	2.38239	3.19955	6.68556			4.8206	0.292		0.41
FuJian	FuJianProvinceXiaMengCity	2019	7.64156	2.55768		7.24137	0.990787		1	1	2010		11.8688	0.416	2.27835	4.20966	6.00161			5.19045	0.351		0.6
FuJian	FuJianProvinceXiaMengCity	2020	7.81923	2.55014		7.41698	0.781829		1	1	2010		11.7277	0.3947	0.000177019	4.21989	6.14884			5.05254	0.41		0.59
FuJian	FuJianProvinceXiaMengCity	2021	7.84815	2.7266		7.57302	0.811165		1	1	2010		11.8093	0.4099	0.000177019	4.77005	6.29608			4.94143	0.469		0.32
FuJian	FuJianProvinceXiaMengCity	2022	7.31788	3.16018		7.69348	1.28315		1	1	2010		11.8908	0.4251	0.000177019	5.32021	6.44331			4.80909	0.528		0.35
FuJian	FuJianProvinceZhangZhouCity	2005	1.38629	0.265252		1.60944	0		0	0	0		9.50316	0.4061	7.97964	0.306748	0.72425			0.0392207	0.594		0.2
FuJian	FuJianProvinceZhangZhouCity	2006	1.79176	0.209644		1.09861	0.310559		0	0	0		9.63043	0.424	4.45497	0.273356	0.845842			1.68083	0.553		0.16
FuJian	FuJianProvinceZhangZhouCity	2007	2.30259	0.417537		1.79176	0		0	0	0		9.80212	0.4317	4.00585	1.2021	0.971065			2.27213	0.58		0.08
FuJian	FuJianProvinceZhangZhouCity	2008	2.77259	0.509554		2.07944	0		0	0	0		9.95575	0.4451	3.4691	1.38416	1.10557			2.6412	0.728		0.14
FuJian	FuJianProvinceZhangZhouCity	2009	3.58352	0.918274		2.63906	0		0	0	0		10.1113	0.4414	3.19036	1.2262	1.20321			3.52135	0.64		0.16
FuJian	FuJianProvinceZhangZhouCity	2010	4.43082	0.869565		3.66356	0		0	0	0		10.3012	0.4557	3.31569	1.22115	1.25938			3.68362	0.663		0.09
FuJian	FuJianProvinceZhangZhouCity	2011	4.40672	0.973499		4.46591	0.383562		0	0	0		10.5089	0.4729	3.24142	1.41304	1.25716			3.63627	0.578		0.21
FuJian	FuJianProvinceZhangZhouCity	2012	4.58497	1.05217		4.04305	0.371287		0	0	0		10.6318	0.4796	2.78507	1.39304	1.29436			3.88362	0.71		0.2
FuJian	FuJianProvinceZhangZhouCity	2013	4.89035	1.09323		4.83628	0.426929		0	0	0		10.7304	0.4882	2.61884	1.52676	1.35048			4.07073	0.913		0.14
FuJian	FuJianProvinceZhangZhouCity	2014	4.78749	1.17955		4.62497	0.475146		0	0	0		10.8334	0.4977	2.48047	1.60486	1.39777			4.1239	0.208		0.14
FuJian	FuJianProvinceZhangZhouCity	2015	5.00395	0.889548		4.85981	0.670732		0	0	0		10.9254	0.4853	2.44196	1.255	1.42437			4.55986	0.708		0.25
FuJian	FuJianProvinceZhangZhouCity	2016	5.63121	1.22008		5.12396	0.510678		0	0	0		11.038	0.4675	2.47313	1.21903	1.40648			4.87022	0.802		0.46
FuJian	FuJianProvinceZhangZhouCity	2017	6.1506	1.1056		5.29832	0.636289		0	0	0		11.1455	0.4728	2.30517	1.78739	1.39471			4.79289	0.757		0.44
FuJian	FuJianProvinceZhangZhouCity	2018	6.36303	1.34646		6.14419	0.390387		0	0	0		11.2529	0.4781	1.37967	1.16117	1.43422			4.8206	0.292		0.31
FuJian	FuJianProvinceZhangZhouCity	2019	6.41346	1.1622		5.96101	0.209132		0	0	0		11.4304	0.4882	0.803496	1.25134	1.73935			5.19045	0.351		0.21
FuJian	FuJianProvinceZhangZhouCity	2020	6.55678	0.940741		6.36475	0.21701		0	0	0		11.3964	0.4525	0.000177019	0.829033	1.79564			5.05254	0.41		0.46
FuJian	FuJianProvinceZhangZhouCity	2021	6.1203	1.17753		6.43133	0.357007		0	0	0		11.5051	0.4898	0.000177019	0.814367	1.85194			4.94143	0.469		0.26
FuJian	FuJianProvinceZhangZhouCity	2022	5.44242	1.78764		5.95064	0.516529		0	0	0		11.6137	0.5271	0.000177019	0.799702	1.90823			4.80909	0.528		0.42
GanSu	GanSuProvinceBaiYinCity	2005	1.09861	0		0.693147	0		0	0	0		9.03539	0.5052	0.055902	0.0882672	0.0432188			1.96009	0.203		0.01
GanSu	GanSuProvinceBaiYinCity	2006	0.693147	0		1.09861	0		0	0	0		9.21692	0.5425	0.07622	0.14565	0.0484274			3.01308	0.149		0.39
GanSu	GanSuProvinceBaiYinCity	2007	1.09861	5.55556		1.09861	0		0	0	0		9.3816	0.5557	0.000177019	0.675731	0.053636			3.51453	0.375		0.22
GanSu	GanSuProvinceBaiYinCity	2008	1.60944	0		0.693147	0		0	0	0		9.54352	0.564	0.000177019	0.657199	0.0588446			3.84695	0.282		0.13
GanSu	GanSuProvinceBaiYinCity	2009	2.19722	1.97368		1.79176	2.77778		0	0	0		9.6241	0.5526	0.000177019	0.508817	0.0640532			3.97312	0.227		0.13
GanSu	GanSuProvinceBaiYinCity	2010	2.3979	2.5974		1.79176	0		0	0	0		9.78019	0.5499	0.000177019	0.410222	0.0692618			4.22406	0.28		0.09
GanSu	GanSuProvinceBaiYinCity	2011	2.94444	2.2293		2.48491	0		0	0	0		9.93595	0.5743	0.528493	0.625852	0.0744705			4.44253	0.259		0.14
GanSu	GanSuProvinceBaiYinCity	2012	3.13549	2.16867		2.56495	1.08303		0	0	0		10.1375	0.5731	0.0349267	0.591712	0.167046			4.27667	0.204		0.17
GanSu	GanSuProvinceBaiYinCity	2013	2.83321	1.6632		3.09104	1.85615		0	0	0		10.1726	0.5463	0.000177019	0.562957	0.123842			4.24592	0.225		0.21
GanSu	GanSuProvinceBaiYinCity	2014	4.15888	5.54723		3.3322	1.58371		0	0	0		10.1725	0.504	0.000177019	0.722178	0.148454			4.29333	0.337		0.27
GanSu	GanSuProvinceBaiYinCity	2015	3.66356	2.22883		3.17805	0.688073		0	0	0		10.1429	0.4473	0.000177019	0.485875	0.166796			4.55755	0.296		0.52
GanSu	GanSuProvinceBaiYinCity	2016	4.31749	4.07876		3.89182	1.43678		0	0	0		10.1586	0.4028	0.000177019	0.543016	0.202088			4.55651	0.237		0.66
GanSu	GanSuProvinceBaiYinCity	2017	4.38203	1.90572		3.73767	2.29592		0	0	0		10.1739	0.41025	0.000177019	0.479854	0.206758			4.62693	0.201		0.69
GanSu	GanSuProvinceBaiYinCity	2018	4.21951	3.3419		4.17439	1.00251		0	0	0		10.2936	0.4177	0.606383	0.38451	0.225989			4.85062	0.139		0.3
GanSu	GanSuProvinceBaiYinCity	2019	4.40672	2.6		3.91202	0.762195		0	0	0		10.2396	0.372	0.000177019	0.371892	0.272928			4.66833	0.23		0.46
GanSu	GanSuProvinceBaiYinCity	2020	4.94164	3.18725		4.21951	0.313808		0	0	0		10.3951	0.3425	0.000177019	0.548462	0.334242			4.73646	0.321		0.64
GanSu	GanSuProvinceBaiYinCity	2021	4.69135	2.75708		4.65396	1.07116		0	0	0		10.5432	0.3818	0.000177019	0.476402	0.395556			4.40794	0.412		0.59
GanSu	GanSuProvinceBaiYinCity	2022	3.85015	3.57782		4.51086	0.90535		0	0	0		10.6913	0.4211	0.000177019	0.404341	0.456869			4.72924	0.503		0.43
GanSu	GanSuProvinceDingXiCity	2005	0.693147	0		0.693147	0		0	0	0		7.78156	0.182	0.0723774	0.241564	0.113451			1.96009	0.203		0.01
GanSu	GanSuProvinceDingXiCity	2006	1.06917	2.83019		0.693147	0		0	0	0		7.92552	0.1879	0.000177019	0.247675	0.0837855			3.01308	0.149		0.024
GanSu	GanSuProvinceDingXiCity	2007	1.44519	5.66038		0.693147	0		0	0	0		8.13094	0.2292	0.000177019	0.890392	0.127415			3.51453	0.375		0.038
GanSu	GanSuProvinceDingXiCity	2008	1.82121	8.49057		0.693147	0		0	0	0		8.18924	0.229	0.000177019	0.748012	0.12424			3.84695	0.282		0.052
GanSu	GanSuProvinceDingXiCity	2009	2.19722	11.3208		0.693147	0		0	0	0		8.40983	0.2357	0.000177019	0.614208	0.148682			3.97312	0.227		0.066
GanSu	GanSuProvinceDingXiCity	2010	1.38629	2.58621		0.693147	0		0	0	0		8.57622	0.2511	0.000177019	0.649818	0.169785			4.22406	0.28		0.08
GanSu	GanSuProvinceDingXiCity	2011	2.63906	4.57516		1.38629	0		0	0	0		8.84159	0.2771	0.000177019	0.637951	0.271121			4.44253	0.259		0.105
GanSu	GanSuProvinceDingXiCity	2012	2.56495	3.74332		1.79176	0		0	0	0		9.00663	0.2696	0.0333619	0.654668	0.240837			4.27667	0.204		0.13
GanSu	GanSuProvinceDingXiCity	2013	2.19722	2.08333		2.07944	1.0101		0	0	0		9.03682	0.256	0.0127686	0.533867	0.182439			4.24592	0.225		0.07
GanSu	GanSuProvinceDingXiCity	2014	2.77259	1.86916		1.60944	0		0	0	0		9.25627	0.2428	0.000177019	0.554464	0.173258			4.29333	0.337		0.13
GanSu	GanSuProvinceDingXiCity	2015	2.30259	1.60256		2.48491	0.436681		0	0	0		9.30447	0.2181	0.000177019	0.430669	0.155649			4.55755	0.296		0.06
GanSu	GanSuProvinceDingXiCity	2016	2.07944	0.561798		1.38629	0.796813		0	0	0		9.38362	0.2279	0.000177019	0.418002	0.138039			4.55651	0.237		0.21
GanSu	GanSuProvinceDingXiCity	2017	2.94444	1.13636		2.63906	1.18577		0	0	0		9.42883	0.22415	0.000177019	0.426084	0.12043			4.62693	0.201		0.4
GanSu	GanSuProvinceDingXiCity	2018	3.17805	1.20968		2.30259	0		0	0	0		9.44589	0.2204	0.000177019	0.384035	0.10282			4.85062	0.139		0.89
GanSu	GanSuProvinceDingXiCity	2019	3.49651	1.06952		2.99573	0		0	0	0		9.59873	0.1593	0.000177019	0.387409	0.0852106			4.66833	0.23		0.43
GanSu	GanSuProvinceDingXiCity	2020	4.12713	0.723473		3.49651	0		0	0	0		9.76595	0.1588	0.000177019	0.376136	0.0676011			4.73646	0.321		0.45
GanSu	GanSuProvinceDingXiCity	2021	4.29046	1.17845		4.18965	0.0755287		0	0	0		9.89923	0.1657	0.000177019	0.547077	0.0499916			4.40794	0.412		0.67
GanSu	GanSuProvinceDingXiCity	2022	3.52636	1.61551		4.07754	0.0869565		0	0	0		10.0325	0.1726	0.000177019	0.718018	0.0323821			4.72924	0.503		0.64
GanSu	GanSuProvinceJiaYuGuanCity	2005	0.693147	0		0.693147	0		0	0	0		10.7074	0.7888	0.000177019	0.068932	0.0432188			1.96009	0.203		0.06
GanSu	GanSuProvinceJiaYuGuanCity	2006	0.693147	0		0.693147	0		0	0	0		10.8383	0.8063	0.000177019	0.058994	0.419345			3.01308	0.149		0.03
GanSu	GanSuProvinceJiaYuGuanCity	2007	0.693147	0		0.693147	0		0	0	0		10.9828	0.8159	0.000177019	0.793135	0.795471			3.51453	0.375		0.06
GanSu	GanSuProvinceJiaYuGuanCity	2008	0.693147	0		0.693147	0		0	0	0		11.1479	0.8208	0.000177019	0.82466	1.1716			3.84695	0.282		0.04
GanSu	GanSuProvinceJiaYuGuanCity	2009	1.11073	0.595238		0.693147	0		0	0	0		11.2396	0.7888	0.000177019	1.05506	1.33637			3.97312	0.227		0.02
GanSu	GanSuProvinceJiaYuGuanCity	2010	1.52832	1.19048		1.05935	0		0	0	0		11.3317	0.8016	0.000177019	0.903036	1.2844			4.22406	0.28		0.08
GanSu	GanSuProvinceJiaYuGuanCity	2011	1.94591	1.78571		1.42556	0		0	0	0		11.5259	0.8193	0.000177019	0.712588	1.50205			4.44253	0.259		0.11
GanSu	GanSuProvinceJiaYuGuanCity	2012	1.94591	1.96078		1.79176	0		0	0	0		11.6538	0.8182	0.000177019	0.677215	1.6399			4.27667	0.204		0.15
GanSu	GanSuProvinceJiaYuGuanCity	2013	2.3979	1.51515		1.79176	0		0	0	0		11.6361	0.745	0.000177019	0.662322	1.605			4.24592	0.225		0.15
GanSu	GanSuProvinceJiaYuGuanCity	2014	2.70805	1.49254		2.56495	0.826446		0	0	0		11.5323	0.698	0.000177019	0.875002	1.18963			4.29333	0.337		0.1
GanSu	GanSuProvinceJiaYuGuanCity	2015	3.3322	4.37956		2.83321	0		0	0	0		11.2688	0.5712	0.000177019	0.726708	1.39654			4.55755	0.296		0.15
GanSu	GanSuProvinceJiaYuGuanCity	2016	3.17805	1.57233		2.83321	1.70213		0	0	0		11.0452	0.3932	0.000177019	0.317596	1.39			4.55651	0.237		0.66
GanSu	GanSuProvinceJiaYuGuanCity	2017	3.73767	0.487805		3.49651	3.22581		0	0	0		11.3598	0.50225	0.000177019	0.350916	1.44857			4.62693	0.201		0.32
GanSu	GanSuProvinceJiaYuGuanCity	2018	3.4012	2.24033		3.3322	0.222222		0	0	0		11.6904	0.6113	0.000177019	0.378137	1.32095			4.85062	0.139		0.45
GanSu	GanSuProvinceJiaYuGuanCity	2019	3.80666	1.68712		3.04452	0.471698		0	0	0		11.6282	0.6295	0.000177019	0.729075	1.27429			4.66833	0.23		0.67
GanSu	GanSuProvinceJiaYuGuanCity	2020	4.23411	1.79856		3.63759	0.197239		0	0	0		11.4186	0.6364	0.000177019	1.59553	1.91357			4.73646	0.321		0.45
GanSu	GanSuProvinceJiaYuGuanCity	2021	4.09434	0.801833		4.27667	0.219058		0	0	0		11.55	0.6564	0.000177019	1.68103	2.55286			4.40794	0.412		0.48
GanSu	GanSuProvinceJiaYuGuanCity	2022	3.8712	3.36283		4.12713	0.114679		0	0	0		11.6813	0.6764	0.000177019	1.76653	3.19214			4.72924	0.503		0.38
GanSu	GanSuProvinceJinChangCity	2005	1.09861	10		0.693147	0		0	1	2012		10.1246	0.7722	0.000177019	0.126062	0.0432188			1.96009	0.203		0.06
GanSu	GanSuProvinceJinChangCity	2006	2.3979	3.33333		0.693147	8.33333		0	1	2012		10.3977	0.8065	0.000177019	0.12829	0.0633762			3.01308	0.149		0.1
GanSu	GanSuProvinceJinChangCity	2007	2.48491	3.22581		1.94591	0		0	1	2012		10.7271	0.8439	0.000177019	0.485671	0.0835336			3.51453	0.375		0.08
GanSu	GanSuProvinceJinChangCity	2008	2.78797	1.94624		1.94591	0		0	1	2012		10.6269	0.8102	0.000177019	0.906239	0.103691			3.84695	0.282		0.06
GanSu	GanSuProvinceJinChangCity	2009	3.09104	1.66667		0.693147	0		0	1	2012		10.6228	0.7994	0.000177019	0.568097	0.123848			3.97312	0.227		0.08
GanSu	GanSuProvinceJinChangCity	2010	3.13549	5.17241		2.19722	0		0	1	2012		10.6782	0.7929	0.000177019	1.04306	0.144006			4.22406	0.28		0.1
GanSu	GanSuProvinceJinChangCity	2011	2.77259	3.25581		2.94444	3.06748		0	1	2012		10.821	0.7837	0.000177019	0.517165	0.164163			4.44253	0.259		0.04
GanSu	GanSuProvinceJinChangCity	2012	3.21888	3.28467		2.89037	1.76991		1	1	2012		10.862	0.758	0.000177019	0.568798	0.35439			4.27667	0.204		0.17
GanSu	GanSuProvinceJinChangCity	2013	4.14313	4.65632		3.29584	0.724638		1	1	2012		10.8898	0.7267	0.000177019	0.593944	0.714072			4.24592	0.225		0.05
GanSu	GanSuProvinceJinChangCity	2014	3.4012	1.40845		3.73767	1.86667		1	1	2012		10.9071	0.6617	0.000177019	0.644656	0.62617			4.29333	0.337		0.19
GanSu	GanSuProvinceJinChangCity	2015	4.15888	5.39499		3.52636	2.85714		1	1	2012		10.7735	0.5821	0.000177019	0.389279	0.723134			4.55755	0.296		0.38
GanSu	GanSuProvinceJinChangCity	2016	4.07754	3.44828		3.58352	2.85714		1	1	2012		10.6965	0.5011	0.000177019	0.256694	0.721304			4.55651	0.237		0.51
GanSu	GanSuProvinceJinChangCity	2017	4.47734	5.30086		3.78419	1.95599		1	1	2012		10.7736	0.5229	0.000177019	0.301857	0.641957			4.62693	0.201		0.46
GanSu	GanSuProvinceJinChangCity	2018	4.15888	3.23015		4.17439	2.08		1	1	2012		10.9394	0.5447	0.000177019	0.427166	0.679556			4.85062	0.139		0.45
GanSu	GanSuProvinceJinChangCity	2019	4.31749	3.21101		3.7612	1.06572		1	1	2012		11.2035	0.6468	0.000177019	0.47717	0.898889			4.66833	0.23		0.92
GanSu	GanSuProvinceJinChangCity	2020	4.75359	2.61194		4.23411	0.739827		1	1	2012		11.3101	0.6342	0.000177019	1.15004	1.12667			4.73646	0.321		0.47
GanSu	GanSuProvinceJinChangCity	2021	4.83628	3.69458		4.62497	0.514933		1	1	2012		11.4948	0.6643	0.000177019	1.4947	1.35444			4.40794	0.412		0.89
GanSu	GanSuProvinceJinChangCity	2022	4.15888	5.05952		4.51086	0.704225		1	1	2012		11.6795	0.6944	0.000177019	1.83936	1.58222			4.72924	0.503		0.75
GanSu	GanSuProvinceJiuQuanCity	2005	1.38629	10		1.09861	0		0	0	0		9.6116	0.4274	0.228874	0.304785	0.191447			1.96009	0.203		0.01
GanSu	GanSuProvinceJiuQuanCity	2006	0.693147	0		0.693147	0		0	0	0		9.77713	0.4437	0.941457	0.337446	0.283284			3.01308	0.149		0.11
GanSu	GanSuProvinceJiuQuanCity	2007	1.38629	0		1.38629	4.44444		0	0	0		9.92935	0.4539	1.06849	0.746277	0.37512			3.51453	0.375		0.12
GanSu	GanSuProvinceJiuQuanCity	2008	1.60944	6.25		1.38629	0		0	0	0		10.1169	0.4905	0.651618	0.976903	0.554906			3.84695	0.282		0.11
GanSu	GanSuProvinceJiuQuanCity	2009	2.56495	0		1.09861	0		0	0	0		10.3581	0.4832	0.954283	0.826146	0.598216			3.97312	0.227		0.17
GanSu	GanSuProvinceJiuQuanCity	2010	2.89037	4.69799		2.48491	0		0	0	0		10.5856	0.5189	1.82025	0.758708	0.639612			4.22406	0.28		0.22
GanSu	GanSuProvinceJiuQuanCity	2011	3.29584	3.7037		2.77259	0		0	0	0		10.688	0.5232	0.0650513	0.737444	0.671628			4.44253	0.259		0.13
GanSu	GanSuProvinceJiuQuanCity	2012	3.43399	3.65385		2.70805	0.806452		0	0	0		10.8612	0.5349	0.34223	0.762636	0.703644			4.27667	0.204		0.1
GanSu	GanSuProvinceJiuQuanCity	2013	3.80666	3.44828		3.2581	1.24688		0	0	0		10.9653	0.5302	0.0492031	0.945664	0.635108			4.24592	0.225		0.09
GanSu	GanSuProvinceJiuQuanCity	2014	3.80666	2.15176		2.63906	0.311526		0	0	0		10.9151	0.4784	0.428603	1.11226	0.701169			4.29333	0.337		0.12
GanSu	GanSuProvinceJiuQuanCity	2015	3.43399	2.47453		3.2581	0.344828		0	0	0		10.7979	0.3708	0.456044	0.860928	0.719831			4.55755	0.296		0.24
GanSu	GanSuProvinceJiuQuanCity	2016	4.00733	1.55383		3.4012	0.902935		0	0	0		10.8536	0.3499	0.688326	0.583136	0.756161			4.55651	0.237		0.21
GanSu	GanSuProvinceJiuQuanCity	2017	4.7362	2.0097		3.49651	0.485437		0	0	0		10.8559	0.34485	0.154288	0.617375	0.892929			4.62693	0.201		0.45
GanSu	GanSuProvinceJiuQuanCity	2018	4.60517	2.44541		4.54329	0.154202		0	0	0		10.8789	0.3398	0.00842575	0.723297	0.924444			4.85062	0.139		0.39
GanSu	GanSuProvinceJiuQuanCity	2019	4.49981	1.00719		4.31749	0		0	0	0		10.9101	0.4107	0.00111626	0.41492	1.13465			4.66833	0.23		0.32
GanSu	GanSuProvinceJiuQuanCity	2020	4.77912	1.30674		4.44265	0.134499		0	0	0		11.0379	0.4122	0.000177019	0.546837	1.26096			4.73646	0.321		0.5
GanSu	GanSuProvinceJiuQuanCity	2021	4.76217	1.76367		4.7185	0.354862		0	0	0		11.1894	0.4325	0.000177019	0.789577	1.38727			4.40794	0.412		0.76
GanSu	GanSuProvinceJiuQuanCity	2022	4.46591	2.20083		4.98361	0.549882		0	0	0		11.3408	0.4528	0.000177019	1.03232	1.51359			4.72924	0.503		0.2
GanSu	GanSuProvinceLanZhouCity	2005	3.71357	2.46305		3.17805	0.847458		0	1	2017		9.81444	0.4409	0.000177019	0.430302	5.76994			1.96009	0.203		0.01
GanSu	GanSuProvinceLanZhouCity	2006	4.09434	4.32836		3.58352	1.48976		0	1	2017		9.92422	0.4548	0.870633	0.402806	5.14587			3.01308	0.149		0.0225
GanSu	GanSuProvinceLanZhouCity	2007	3.97029	3.79902		3.73767	1.5025		0	1	2017		10.0135	0.4587	1.33213	1.63569	5.36786			3.51453	0.375		0.035
GanSu	GanSuProvinceLanZhouCity	2008	4.31749	3.84615		3.8712	2.68456		0	1	2017		10.1514	0.4706	0.322766	1.74714	6.22719			3.84695	0.282		0.0475
GanSu	GanSuProvinceLanZhouCity	2009	4.69135	4.38668		3.82864	1.72911		0	1	2017		10.2365	0.4683	0.318688	1.49448	8.09194			3.97312	0.227		0.06
GanSu	GanSuProvinceLanZhouCity	2010	4.97673	5.51827		4.30407	1.60428		0	1	2017		10.4344	0.4809	0.119962	1.3715	8.57331			4.22406	0.28		0.04
GanSu	GanSuProvinceLanZhouCity	2011	5.10595	6.10501		4.72739	3.5023		0	1	2017		10.534	0.4827	0.0811131	1.30607	9.05478			4.44253	0.259		0.08
GanSu	GanSuProvinceLanZhouCity	2012	5.6058	5.76923		4.8752	2.80516		0	1	2017		10.673	0.4762	0.0303148	1.38161	9.53764			4.27667	0.204		0.19
GanSu	GanSuProvinceLanZhouCity	2013	5.46383	4.38596		5.28827	3.00903		0	1	2017		10.7818	0.4619	0.0743345	1.25752	12.6105			4.24592	0.225		0.09
GanSu	GanSuProvinceLanZhouCity	2014	5.58725	5.18629		5.10595	3.16764		0	1	2017		10.9109	0.4122	0.167221	1.12879	11.0537			4.29333	0.337		0.15
GanSu	GanSuProvinceLanZhouCity	2015	6.07993	5.13706		5.36598	2.15595		0	1	2017		10.9503	0.3734	0.404134	1.20238	12.9369			4.55755	0.296		0.27
GanSu	GanSuProvinceLanZhouCity	2016	6.2691	3.93399		5.65948	2.31181		0	1	2017		11.022	0.3489	0.99017	1.0646	13.1124			4.55651	0.237		0.14
GanSu	GanSuProvinceLanZhouCity	2017	6.51175	4.31411		5.92693	1.8917		1	1	2017		11.1288	0.34605	0.268489	1.58028	12.4625			4.62693	0.201		0.41
GanSu	GanSuProvinceLanZhouCity	2018	6.70441	3.82289		6.14204	1.44732		1	1	2017		11.1988	0.3432	0.434826	1.30083	10.2703			4.85062	0.139		0.62
GanSu	GanSuProvinceLanZhouCity	2019	6.83733	3.96277		6.22456	1.25885		1	1	2017		11.2281	0.3332	0.181958	1.72879	10.784			4.66833	0.23		0.77
GanSu	GanSuProvinceLanZhouCity	2020	7.02997	3.19313		6.52062	1.25885		1	1	2017		11.1077	0.3233	0.000177019	1.56497	11.4677			4.73646	0.321		0.6
GanSu	GanSuProvinceLanZhouCity	2021	7.0579	4.60932		6.8773	1.25885		1	1	2017		11.2092	0.3448	0.000177019	1.33443	12.1515			4.40794	0.412		0.65
GanSu	GanSuProvinceLanZhouCity	2022	6.67456	6.01367		6.76157	1.57037		1	1	2017		11.3108	0.3663	0.000177019	1.10389	12.8352			4.72924	0.503		0.58
GanSu	GanSuProvinceLongNanCity	2005	0.693147	20		0.693147	0		0	0	0		7.91206	0.2915	0.000177019	0.272366	0.113068			1.96009	0.203		0.14
GanSu	GanSuProvinceLongNanCity	2006	1.38629	0		1.03972	0		0	0	0		8.13769	0.3534	0.0162011	0.263554	0.124325			3.01308	0.149		0.07
GanSu	GanSuProvinceLongNanCity	2007	1.03972	0		1.38629	0		0	0	0		8.31066	0.3662	0.0931745	0.617814	0.141541			3.51453	0.375		0.12
GanSu	GanSuProvinceLongNanCity	2008	0.693147	0		1.24245	2.94118		0	0	0		8.38845	0.2641	0.000177019	0.23216	0.159242			3.84695	0.282		0.13
GanSu	GanSuProvinceLongNanCity	2009	0.693147	0		1.09861	5.88235		0	0	0		8.59933	0.2525	0.000177019	0.229623	0.172977			3.97312	0.227		0.14
GanSu	GanSuProvinceLongNanCity	2010	1.03972	2.22222		0.693147	0		0	0	0		8.77292	0.2863	0.000177019	0.163751	0.173327			4.22406	0.28		0.1
GanSu	GanSuProvinceLongNanCity	2011	1.38629	4.44444		0.693147	0		0	0	0		8.77292	0.3064	0.000177019	0.189685	0.179449			4.44253	0.259		0.15
GanSu	GanSuProvinceLongNanCity	2012	1.60944	6.38298		0.693147	0		0	0	0		9.08353	0.3058	0.000177019	0.281822	0.188417			4.27667	0.204		0.19
GanSu	GanSuProvinceLongNanCity	2013	1.60944	3.87642		1.09861	1.5625		0	0	0		9.08432	0.2965	0.000177019	0.286055	0.200177			4.24592	0.225		0.11
GanSu	GanSuProvinceLongNanCity	2014	1.60944	1.36986		0.693147	0		0	0	0		9.2273	0.2643	0.000177019	0.344856	0.202366			4.29333	0.337		0.45
GanSu	GanSuProvinceLongNanCity	2015	1.79176	1.33333		0.693147	0		0	0	0		9.40689	0.2314	0.000177019	0.296245	0.207727			4.55755	0.296		0.55
GanSu	GanSuProvinceLongNanCity	2016	1.79176	0.330033		1.60944	0		0	0	0		9.53279	0.2157	0.000177019	0.294899	0.212951			4.55651	0.237		0.76
GanSu	GanSuProvinceLongNanCity	2017	2.63906	1.61663		1.60944	0		0	0	0		9.52091	0.2062	0.000177019	0.356498	0.223659			4.62693	0.201		0.51
GanSu	GanSuProvinceLongNanCity	2018	2.99573	3.9604		2.3979	0.892857		0	0	0		9.57679	0.1967	0.000177019	0.376315	0.238507			4.85062	0.139		0.64
GanSu	GanSuProvinceLongNanCity	2019	2.70805	0.771208		1.38629	0.420168		0	0	0		9.73317	0.2399	0.000177019	0.356228	0.296818			4.66833	0.23		0.76
GanSu	GanSuProvinceLongNanCity	2020	3.49651	1.60714		2.63906	0.248139		0	0	0		9.83681	0.2279	0.000177019	0.316678	0.223884			4.73646	0.321		0.48
GanSu	GanSuProvinceLongNanCity	2021	3.29584	2.38971		3.3322	0		0	0	0		9.95104	0.2485	0.000177019	0.470808	0.150951			4.40794	0.412		0.84
GanSu	GanSuProvinceLongNanCity	2022	2.63906	2.45098		2.99573	0.728155		0	0	0		10.0653	0.2691	0.000177019	0.624937	0.078017			4.72924	0.503		0.91
GanSu	GanSuProvincePingLiangCity	2005	0.693147	0		0.693147	0		0	0	0		8.50005	0.09	0.000177019	0.316678	0.110658			1.96009	0.203		0.01
GanSu	GanSuProvincePingLiangCity	2006	0.693147	0		0.693147	16.6667		0	0	0		8.65556	0.3939	0.317367	0.321871	0.110875			3.01308	0.149		0.028
GanSu	GanSuProvincePingLiangCity	2007	0.693147	0		0.89588	8.33333		0	0	0		8.81774	0.3972	0.257204	0.662314	0.1189			3.51453	0.375		0.046
GanSu	GanSuProvincePingLiangCity	2008	1.38629	1.72414		1.09861	0		0	0	0		8.98494	0.4344	0.000177019	0.656967	0.255094			3.84695	0.282		0.064
GanSu	GanSuProvincePingLiangCity	2009	0.693147	2.27273		0.693147	0		0	0	0		9.09369	0.4536	0.000177019	0.462675	0.265483			3.97312	0.227		0.082
GanSu	GanSuProvincePingLiangCity	2010	1.60944	5.55556		0.693147	0		0	0	0		9.25951	0.4692	0.000177019	0.465292	0.278449			4.22406	0.28		0.1
GanSu	GanSuProvincePingLiangCity	2011	1.79176	9.30233		0.693147	0		0	0	0		9.49702	0.483	0.000177019	0.456722	0.280129			4.44253	0.259		0.23
GanSu	GanSuProvincePingLiangCity	2012	1.38629	0		1.09861	0		0	0	0		9.65547	0.4743	0.000177019	0.51967	0.291667			4.27667	0.204		0.23
GanSu	GanSuProvincePingLiangCity	2013	0.693147	0.884956		0.693147	0		0	0	0		9.59574	0.4298	0.000177019	0.501	0.282449			4.24592	0.225		0.19
GanSu	GanSuProvincePingLiangCity	2014	2.63906	3.46821		1.94591	0.819672		0	0	0		9.7277	0.3596	0.000177019	0.408731	0.253188			4.29333	0.337		0.21
GanSu	GanSuProvincePingLiangCity	2015	2.48491	1.16732		2.30259	1.24224		0	0	0		9.82499	0.2788	0.000177019	0.318668	0.230264			4.55755	0.296		0.27
GanSu	GanSuProvincePingLiangCity	2016	2.48491	0.243902		2.30259	0.784314		0	0	0		9.76916	0.2479	0.000177019	0.283401	0.242308			4.55651	0.237		0.48
GanSu	GanSuProvincePingLiangCity	2017	2.56495	1.02215		2.07944	0		0	0	0		9.82509	0.2554	0.000177019	0.278958	0.329231			4.62693	0.201		0.52
GanSu	GanSuProvincePingLiangCity	2018	2.99573	1.00402		2.3979	0.280112		0	0	0		9.75412	0.2629	0.000177019	0.177912	0.467906			4.85062	0.139		0.66
GanSu	GanSuProvincePingLiangCity	2019	3.43399	0.869565		2.48491	0		0	0	0		9.97646	0.2706	0.000177019	0.187472	0.60453			4.66833	0.23		0.52
GanSu	GanSuProvincePingLiangCity	2020	4.43082	1.56483		3.49651	0		0	0	0		10.1512	0.2451	0.000177019	0.372829	0.705131			4.73646	0.321		0.7
GanSu	GanSuProvincePingLiangCity	2021	4.44265	2.2293		4.35671	0		0	0	0		10.3153	0.2671	0.000177019	0.725878	0.805733			4.40794	0.412		0.47
GanSu	GanSuProvincePingLiangCity	2022	3.52636	2.33813		4.06044	0.371747		0	0	0		10.4794	0.2891	0.000177019	1.07893	0.906334			4.72924	0.503		0.59
GanSu	GanSuProvinceQingYangCity	2005	0.693147	0		0.693147	0		0	0	0		8.6273	0.5427	0.100817	0.288243	0.311433			1.96009	0.203		0.12
GanSu	GanSuProvinceQingYangCity	2006	0.693147	0		0.693147	0		0	0	0		8.82908	0.5777	0.000177019	0.240649	0.345948			3.01308	0.149		0.08
GanSu	GanSuProvinceQingYangCity	2007	0.693147	0		0.693147	0		0	0	0		8.98695	0.5922	0.000177019	0.732781	0.379254			3.51453	0.375		0.19
GanSu	GanSuProvinceQingYangCity	2008	0.693147	0		0.693147	0		0	0	0		9.19746	0.6055	0.00978187	0.630001	0.410874			3.84695	0.282		0.11
GanSu	GanSuProvinceQingYangCity	2009	0.89588	1.5873		0.693147	0		0	0	0		9.39041	0.5996	0.000177019	0.623064	0.429048			3.97312	0.227		0.12
GanSu	GanSuProvinceQingYangCity	2010	1.09861	3.1746		0.998577	0		0	0	0		9.69104	0.6008	0.00851844	0.501331	0.43599			4.22406	0.28		0.09
GanSu	GanSuProvinceQingYangCity	2011	2.07944	2.74725		1.30401	0		0	0	0		9.92847	0.6338	0.0426469	0.634706	0.481145			4.44253	0.259		0.16
GanSu	GanSuProvinceQingYangCity	2012	2.83321	1.57593		1.60944	0		0	0	0		10.0809	0.6224	0.0476988	0.898685	0.548494			4.27667	0.204		0.15
GanSu	GanSuProvinceQingYangCity	2013	1.38629	0.717703		1.38629	0		0	0	0		10.0402	0.5947	0.0818439	0.856476	0.59504			4.24592	0.225		0.08
GanSu	GanSuProvinceQingYangCity	2014	3.13549	2.88		1.38629	0.625		0	0	0		10.3118	0.5977	0.000177019	0.919653	0.611488			4.29333	0.337		0.15
GanSu	GanSuProvinceQingYangCity	2015	2.63906	1.26812		1.79176	0.5		0	0	0		10.2171	0.5271	0.000177019	0.650181	0.671168			4.55755	0.296		0.22
GanSu	GanSuProvinceQingYangCity	2016	3.3322	2.57511		2.19722	0		0	0	0		10.1937	0.4817	0.000177019	0.42024	0.634185			4.55651	0.237		0.27
GanSu	GanSuProvinceQingYangCity	2017	4.09434	1.59305		2.99573	0.204499		0	0	0		10.2259	0.49195	0.000177019	0.595045	0.662037			4.62693	0.201		0.38
GanSu	GanSuProvinceQingYangCity	2018	3.78419	1.50068		3.66356	0.27027		0	0	0		10.3518	0.5022	0.000177019	0.41182	0.815889			4.85062	0.139		0.4
GanSu	GanSuProvinceQingYangCity	2019	4.00733	0.56444		3.43399	0.269179		0	0	0		10.3948	0.5014	0.000177019	0.41405	0.786963			4.66833	0.23		0.33
GanSu	GanSuProvinceQingYangCity	2020	4.38203	1.06996		4.04305	0		0	0	0		10.4514	0.4722	0.000177019	0.302132	0.866611			4.73646	0.321		0.53
GanSu	GanSuProvinceQingYangCity	2021	4.29046	3.01624		4.18965	0.0926784		0	0	0		10.6167	0.504	0.000177019	0.65559	0.946259			4.40794	0.412		0.78
GanSu	GanSuProvinceQingYangCity	2022	4.20469	7.07635		4.17439	0.492611		0	0	0		10.782	0.5358	0.000177019	1.00905	1.02591			4.72924	0.503		0.55
GanSu	GanSuProvinceTianShuiCity	2005	1.60944	2.10526		0.693147	0		0	0	0		8.34022	0.3834	0.000177019	0.114313	0.481715			1.96009	0.203		0.01
GanSu	GanSuProvinceTianShuiCity	2006	1.60944	0		1.38629	0		0	0	0		8.46337	0.3782	0.000177019	0.121957	0.603451			3.01308	0.149		0.13
GanSu	GanSuProvinceTianShuiCity	2007	0.693147	0.934579		2.07944	0		0	0	0		8.62155	0.3736	0.0794476	0.916296	0.708084			3.51453	0.375		0.25
GanSu	GanSuProvinceTianShuiCity	2008	1.09861	0		1.09861	0.854701		0	0	0		8.79876	0.3682	0.080618	0.668224	0.821002			3.84695	0.282		0.13
GanSu	GanSuProvinceTianShuiCity	2009	2.07944	1.14943		0.693147	0		0	0	0		8.9338	0.3887	0.305816	0.645897	0.900776			3.97312	0.227		0.14
GanSu	GanSuProvinceTianShuiCity	2010	2.48491	3.06122		1.79176	0		0	0	0		9.07772	0.3773	0.0426154	0.63095	0.798598			4.22406	0.28		0.15
GanSu	GanSuProvinceTianShuiCity	2011	3.2581	5.36585		2.07944	0		0	0	0		9.29936	0.3976	0.0888749	0.673003	0.943209			4.44253	0.259		0.06
GanSu	GanSuProvinceTianShuiCity	2012	2.63906	1.87266		2.94444	1.60428		0	0	0		9.4409	0.3938	0.000177019	0.524428	0.920628			4.27667	0.204		0.21
GanSu	GanSuProvinceTianShuiCity	2013	2.77259	1.39535		2.19722	1.06007		0	0	0		9.39424	0.3708	0.000177019	0.698581	1.09683			4.24592	0.225		0.09
GanSu	GanSuProvinceTianShuiCity	2014	3.4012	3.15582		2.99573	1.35135		0	0	0		9.67105	0.3555	0.000177019	0.617612	1.04381			4.29333	0.337		0.26
GanSu	GanSuProvinceTianShuiCity	2015	3.46574	3.40909		3.04452	0.817439		0	0	0		9.72574	0.3351	0.000177019	0.465114	1.03206			4.55755	0.296		0.51
GanSu	GanSuProvinceTianShuiCity	2016	3.66356	2.72109		2.94444	0.574713		0	0	0		9.78695	0.3217	0.000177019	0.42801	1.17542			4.55651	0.237		0.65
GanSu	GanSuProvinceTianShuiCity	2017	3.68888	1.40023		2.94444	0.798403		0	0	0		9.82585	0.31425	0.000177019	0.431046	1.01922			4.62693	0.201		0.55
GanSu	GanSuProvinceTianShuiCity	2018	3.2581	0.662252		3.3322	0.33389		0	0	0		9.87709	0.3068	0.000177019	0.37849	1.04355			4.85062	0.139		0.58
GanSu	GanSuProvinceTianShuiCity	2019	4.49981	1.17188		3.4012	0.775194		0	0	0		9.84262	0.2521	0.000177019	0.373525	1.08895			4.66833	0.23		0.73
GanSu	GanSuProvinceTianShuiCity	2020	4.34381	1.44928		4.41884	0		0	0	0		10.0101	0.2427	0.000177019	0.398233	1.23567			4.73646	0.321		0.64
GanSu	GanSuProvinceTianShuiCity	2021	4.40672	1.84719		4.23411	0.177778		0	0	0		10.1377	0.2613	0.000177019	0.413623	1.38239			4.40794	0.412		0.58
GanSu	GanSuProvinceTianShuiCity	2022	3.61092	2.6534		4.14313	0.250836		0	0	0		10.2653	0.2799	0.000177019	0.429012	1.52911			4.72924	0.503		0.7
GanSu	GanSuProvinceWuWeiCity	2005	0.693147	0		0.693147	0		0	0	0		8.89864	0.321	0.000177019	0.0687685	0.158991			1.96009	0.203		0.04
GanSu	GanSuProvinceWuWeiCity	2006	1.09861	0		0.89588	0		0	0	0		9.06335	0.3489	0.0246618	0.090086	0.159163			3.01308	0.149		0.04
GanSu	GanSuProvinceWuWeiCity	2007	1.09861	0		1.09861	0		0	0	0		9.19877	0.355	0.181943	0.476378	0.140509			3.51453	0.375		0.09
GanSu	GanSuProvinceWuWeiCity	2008	1.24245	0.909091		1.09861	0		0	0	0		9.30756	0.3681	0.0247911	0.324928	0.142257			3.84695	0.282		0.1
GanSu	GanSuProvinceWuWeiCity	2009	1.38629	1.81818		1.24245	0		0	0	0		9.21712	0.3826	0.000177019	0.278973	0.141959			3.97312	0.227		0.04
GanSu	GanSuProvinceWuWeiCity	2010	1.09861	1.53846		1.38629	0		0	0	0		9.27059	0.4001	0.000177019	0.272465	0.148071			4.22406	0.28		0.06
GanSu	GanSuProvinceWuWeiCity	2011	2.19722	4.81928		1.09861	0		0	0	0		9.61627	0.4234	0.000177019	0.31814	0.65651			4.44253	0.259		0.11
GanSu	GanSuProvinceWuWeiCity	2012	2.30259	2.28137		2.07944	2.80374		0	0	0		9.83943	0.4404	0.000177019	0.239607	0.822368			4.27667	0.204		0.14
GanSu	GanSuProvinceWuWeiCity	2013	2.19722	0.699301		2.30259	0.699301		0	0	0		9.91185	0.4359	0.000177019	0.317684	0.886101			4.24592	0.225		0.19
GanSu	GanSuProvinceWuWeiCity	2014	2.89037	1.14723		2.30259	0.396825		0	0	0		10.0171	0.4259	0.000177019	0.311153	1.03002			4.29333	0.337		0.06
GanSu	GanSuProvinceWuWeiCity	2015	3.49651	2.33333		2.3979	0.374532		0	0	0		10.0402	0.3665	0.0523788	0.346282	0.958061			4.55755	0.296		0.13
GanSu	GanSuProvinceWuWeiCity	2016	3.07754	1.35699		3.49651	0.630252		0	0	0		10.1423	0.3698	0.125732	16.5601	0.867016			4.55651	0.237		0.31
GanSu	GanSuProvinceWuWeiCity	2017	4.20469	1.46138		3.85015	0.909091		0	0	0		10.0922	0.32525	0.0153597	0.369605	0.871579			4.62693	0.201		0.26
GanSu	GanSuProvinceWuWeiCity	2018	4.51086	1.2394		4.29046	1.06693		0	0	0		10.1539	0.2807	0.00282032	0.358677	0.747959			4.85062	0.139		0.26
GanSu	GanSuProvinceWuWeiCity	2019	4.52179	1.38282		4.12713	0.809353		0	0	0		10.1941	0.156	0.0612101	0.392529	0.624339			4.66833	0.23		0.21
GanSu	GanSuProvinceWuWeiCity	2020	4.8752	1.40598		4.68213	0.0680735		0	0	0		10.4793	0.1617	0.000177019	0.517301	0.948346			4.73646	0.321		0.48
GanSu	GanSuProvinceWuWeiCity	2021	4.41884	0.973574		4.55388	0		0	0	0		10.6301	0.1733	0.000177019	0.326188	1.27235			4.40794	0.412		0.41
GanSu	GanSuProvinceWuWeiCity	2022	3.17805	0.798403		4.11087	0.0881834		0	0	0		10.7809	0.1849	0.000177019	0.135074	1.59636			4.72924	0.503		0.31
GanSu	GanSuProvinceZhangYeCity	2005	0.693147	0		0.693147	0		0	0	0		9.06543	0.3304	0.000177019	0.377081	0.812402			1.96009	0.203		0.03
GanSu	GanSuProvinceZhangYeCity	2006	1.09861	0		0.693147	3.7037		0	0	0		9.20703	0.3538	0.000177019	0.377944	0.865749			3.01308	0.149		0.11
GanSu	GanSuProvinceZhangYeCity	2007	1.09861	0		1.38629	1.85185		0	0	0		9.35132	0.3697	0.25928	1.01872	1.2594			3.51453	0.375		0.11
GanSu	GanSuProvinceZhangYeCity	2008	1.94591	4.34783		1.60944	0		0	0	0		9.49439	0.3828	0.000177019	0.83799	1.24684			3.84695	0.282		0.05
GanSu	GanSuProvinceZhangYeCity	2009	2.48491	11.8644		1.09861	0		0	0	0		9.6124	0.3775	0.000177019	0.80778	1.27215			3.97312	0.227		0.1
GanSu	GanSuProvinceZhangYeCity	2010	1.38629	2.66667		1.60944	0		0	0	0		9.74689	0.3545	0.0375551	0.557994	1.31407			4.22406	0.28		0.09
GanSu	GanSuProvinceZhangYeCity	2011	1.94591	2.83019		1.38629	1.28205		0	0	0		9.96913	0.3738	0.000177019	0.612366	1.36119			4.44253	0.259		0.11
GanSu	GanSuProvinceZhangYeCity	2012	2.56495	2.18579		1.94591	2.32558		0	0	0		10.0943	0.3552	0.000177019	0.57102	1.50199			4.27667	0.204		0.19
GanSu	GanSuProvinceZhangYeCity	2013	2.63906	2.8169		2.30259	0.483092		0	0	0		10.1522	0.3512	0.399089	0.641209	1.55293			4.24592	0.225		0.26
GanSu	GanSuProvinceZhangYeCity	2014	3.13549	2.96443		1.94591	0.52356		0	0	0		10.304	0.3304	0.0118857	0.684246	1.55274			4.29333	0.337		0.19
GanSu	GanSuProvinceZhangYeCity	2015	3.3322	1.7192		2.94444	0.49505		0	0	0		10.3321	0.2941	0.133395	0.429397	1.52287			4.55755	0.296		0.26
GanSu	GanSuProvinceZhangYeCity	2016	3.85015	1.77215		3.2581	1.02489		0	0	0		10.396	0.2754	0.000177019	0.585043	1.49908			4.55651	0.237		0.2
GanSu	GanSuProvinceZhangYeCity	2017	4.7185	1.23457		3.4012	0.362319		0	0	0		10.4047	0.24905	0.000177019	0.413252	1.46817			4.62693	0.201		0.46
GanSu	GanSuProvinceZhangYeCity	2018	5.17048	1.8262		4.61512	0.222717		0	0	0		10.4074	0.2227	0.00649231	0.454584	1.44634			4.85062	0.139		0.35
GanSu	GanSuProvinceZhangYeCity	2019	4.8828	1.28586		4.70953	0.154083		0	0	0		10.5	0.1951	0.0450169	0.570936	1.42382			4.66833	0.23		0.44
GanSu	GanSuProvinceZhangYeCity	2020	4.77068	0.553899		4.76217	0.0457247		0	0	0		10.6256	0.1863	0.000177019	0.670218	1.51443			4.73646	0.321		0.59
GanSu	GanSuProvinceZhangYeCity	2021	4.60517	0.900901		4.76217	0.135501		0	0	0		10.7521	0.1958	0.000177019	0.738481	1.60504			4.40794	0.412		0.94
GanSu	GanSuProvinceZhangYeCity	2022	4.04305	4.33566		4.38203	0.328084		0	0	0		10.8785	0.2053	0.000177019	0.806744	1.69565			4.72924	0.503		0.46
GuangDong	GuangDongProvinceChaoZhouCity	2005	1.38629	0		1.09861	0		0	1	2010		9.3433	0.53	1.70496	0.351045	0.401246			0.0953102	0.635		0.19
GuangDong	GuangDongProvinceChaoZhouCity	2006	0.693147	0		1.79176	0		0	1	2010		9.47739	0.562	1.64501	0.468881	0.428986			1.8453	0.534		0.1
GuangDong	GuangDongProvinceChaoZhouCity	2007	1.60944	0		0.693147	0		0	1	2010		9.63306	0.5738	1.64569	1.04519	0.514288			3.28504	0.198		0.22
GuangDong	GuangDongProvinceChaoZhouCity	2008	2.3979	0.304183		1.79176	0		0	1	2010		9.76054	0.5677	1.44107	1.15067	0.514114			3.85206	0.971		0.08
GuangDong	GuangDongProvinceChaoZhouCity	2009	2.07944	0		2.07944	0		0	1	2010		9.83526	0.5495	1.43952	1.13413	0.570553			4.61314	0.93		0.06
GuangDong	GuangDongProvinceChaoZhouCity	2010	2.48491	0.178998		1.94591	0.045683		1	1	2010		9.98336	0.5531	1.35973	0.791899	0.63406			5.47713	0.914		0.05
GuangDong	GuangDongProvinceChaoZhouCity	2011	2.99573	0.184162		2.63906	0.058548		1	1	2010		10.0928	0.5453	1.2565	1.13521	0.673706			5.44941	0.692		0.09
GuangDong	GuangDongProvinceChaoZhouCity	2012	3.49651	0.315209		2.77259	0.0969462		1	1	2010		10.1755	0.5501	1.26919	1.90972	0.668165			5.46146	0.935		0.15
GuangDong	GuangDongProvinceChaoZhouCity	2013	3.3673	0.215054		3.46574	0.190537		1	1	2010		10.2828	0.5586	0.802064	0.669397	0.614783			5.72939	1.024		0.14
GuangDong	GuangDongProvinceChaoZhouCity	2014	3.29584	0.236088		3.09104	0.190537		1	1	2010		10.3514	0.5483	0.788964	0.513364	0.640253			5.55698	1.384		0.22
GuangDong	GuangDongProvinceChaoZhouCity	2015	3.58352	0.369128		3.43399	0.190537		1	1	2010		10.4328	0.5321	0.139883	1.95688	0.705572			5.77558	1.158		0.19
GuangDong	GuangDongProvinceChaoZhouCity	2016	4.36945	0.554844		3.73767	0.0796178		1	1	2010		10.5175	0.5147	0.233235	1.34788	0.631788			5.69525	0.81		0.23
GuangDong	GuangDongProvinceChaoZhouCity	2017	4.17439	0.323933		3.66356	0.119847		1	1	2010		10.6113	0.50025	0.222652	1.00805	0.621558			6.07127	1.203		0.32
GuangDong	GuangDongProvinceChaoZhouCity	2018	4.17439	0.44915		4.06044	0.209524		1	1	2010		10.6021	0.4858	0.315841	0.721633	0.614855			6.34108	1.139		0.64
GuangDong	GuangDongProvinceChaoZhouCity	2019	4.36945	0.281955		3.61092	0.065606		1	1	2010		10.6131	0.4888	0.257114	0.977999	0.597971			6.61665	1.153		0.65
GuangDong	GuangDongProvinceChaoZhouCity	2020	4.47734	0.323726		4.26268	0.0637281		1	1	2010		10.6597	0.4731	0.000177019	0.448137	0.581087			6.24951	1.167		0.57
GuangDong	GuangDongProvinceChaoZhouCity	2021	4.39445	0.169617		4.45435	0.11		1	1	2010		10.7878	0.4835	0.000177019	0.513185	0.564203			6.20162	1.181		0.81
GuangDong	GuangDongProvinceChaoZhouCity	2022	3.66356	0.1514		4.30407	0.100918		1	1	2010		10.9159	0.4939	0.000177019	0.578234	0.547319			6.1418	1.195		0.44
GuangDong	GuangDongProvinceDongGuanCity	2005	4.34381	0.278492		3.04452	0.0375516		0	1	2010		10.4122	0.5667	4.59933	0.337996	0.253708			0.0953102	0.635		0.24
GuangDong	GuangDongProvinceDongGuanCity	2006	4.63473	0.379807		4.04305	0.125597		0	1	2010		10.5832	0.5815	5.48718	0.261942	1.30741			1.8453	0.534		0.39
GuangDong	GuangDongProvinceDongGuanCity	2007	5.1985	0.529349		4.5326	0.0327279		0	1	2010		10.737	0.5682	5.10869	4.72468	1.47016			3.28504	0.198		0.17
GuangDong	GuangDongProvinceDongGuanCity	2008	5.48064	0.422255		5.00395	0.0527357		0	1	2010		10.8834	0.5278	6.05067	4.32731	1.6387			3.85206	0.971		0.13
GuangDong	GuangDongProvinceDongGuanCity	2009	5.8693	0.620258		5.3033	0.065887		0	1	2010		10.9438	0.4844	4.70776	5.17051	1.90186			4.61314	0.93		0.08
GuangDong	GuangDongProvinceDongGuanCity	2010	6.54391	1.28831		5.88053	0.127188		1	1	2010		11.1027	0.5089	4.35477	2.75913	2.10667			5.47713	0.914		0.15
GuangDong	GuangDongProvinceDongGuanCity	2011	6.6107	0.955164		6.35089	0.208312		1	1	2010		10.959	0.4997	4.16073	5.15374	2.43945			5.44941	0.692		0.3
GuangDong	GuangDongProvinceDongGuanCity	2012	6.87936	1.3037		6.44889	0.506866		1	1	2010		10.982	0.4742	4.24521	4.80857	2.80112			5.46146	0.935		0.4
GuangDong	GuangDongProvinceDongGuanCity	2013	6.87316	1.65083		6.76734	0.418844		1	1	2010		12.5793	0.4588	4.44211	3.83006	3.22271			5.72939	1.024		0.38
GuangDong	GuangDongProvinceDongGuanCity	2014	7.00488	1.76014		6.52649	0.453743		1	1	2010		11.1649	0.4751	4.73056	3.08142	3.65026			5.55698	1.384		0.43
GuangDong	GuangDongProvinceDongGuanCity	2015	7.37713	1.44799		6.99577	0.675992		1	1	2010		11.2334	0.4657	5.28025	5.30482	5.87795			5.77558	1.158		0.73
GuangDong	GuangDongProvinceDongGuanCity	2016	7.81883	2.05083		7.21744	0.832639		1	1	2010		11.3228	0.4648	3.81957	4.66173	5.60214			5.69525	0.81		0.8
GuangDong	GuangDongProvinceDongGuanCity	2017	8.18674	1.4153		7.5353	0.615391		1	1	2010		11.4271	0.47565	1.53069	5.08621	5.61213			6.07127	1.203		0.79
GuangDong	GuangDongProvinceDongGuanCity	2018	8.30425	1.72194		7.97005	0.514986		1	1	2010		11.5023	0.4865	1.01713	5.14035	5.2331			6.34108	1.139		0.65
GuangDong	GuangDongProvinceDongGuanCity	2019	8.1545	1.3395		7.8148	0.598278		1	1	2010		11.6308	0.5654	0.939191	2.93887	4.95773			6.61665	1.153		0.32
GuangDong	GuangDongProvinceDongGuanCity	2020	8.33447	1.39585		7.94165	0.35947		1	1	2010		11.4315	0.5381	0.000177019	4.06894	4.95551			6.24951	1.167		0.24
GuangDong	GuangDongProvinceDongGuanCity	2021	8.35913	1.34551		8.24696	0.462983		1	1	2010		11.5452	0.5821	0.000177019	3.71985	4.9533			6.20162	1.181		0.64
GuangDong	GuangDongProvinceDongGuanCity	2022	7.65349	1.536		8.25192	0.567377		1	1	2010		11.659	0.6261	0.000177019	3.37077	4.95108			6.1418	1.195		0.78
GuangDong	GuangDongProvinceFuShanCity	2005	5.16479	0.729091		4.06044	0.0411862		0	1	2010		10.6278	0.604	3.19215	1.23821	0.940138			0.0953102	0.635		0.25
GuangDong	GuangDongProvinceFuShanCity	2006	5.11199	0.670725		4.55388	0.0631393		0	1	2010		10.8244	0.6292	3.09544	1.14566	1.07085			1.8453	0.534		0.31
GuangDong	GuangDongProvinceFuShanCity	2007	5.15906	0.541144		4.99721	0.295757		0	1	2010		11.0219	0.6457	3.3175	3.56791	1.02905			3.28504	0.198		0.27
GuangDong	GuangDongProvinceFuShanCity	2008	5.57973	0.948394		4.92725	0.125108		0	1	2010		11.1979	0.656	2.89532	3.23238	1.01457			3.85206	0.971		0.23
GuangDong	GuangDongProvinceFuShanCity	2009	5.40717	0.51738		5.17048	0.21336		0	1	2010		11.2983	0.6301	2.65491	3.14935	1.00775			4.61314	0.93		0.39
GuangDong	GuangDongProvinceFuShanCity	2010	5.94542	0.854308		5.4161	0.169062		1	1	2010		11.4509	0.6268	2.3567	3.12004	1.06972			5.47713	0.914		0.45
GuangDong	GuangDongProvinceFuShanCity	2011	6.05444	0.793356		5.84644	0.208228		1	1	2010		11.4208	0.6362	2.11463	3.31822	1.18866			5.44941	0.692		0.41
GuangDong	GuangDongProvinceFuShanCity	2012	6.2634	0.93088		5.76519	0.362465		1	1	2010		11.4215	0.622	2.24305	3.87874	1.21202			5.46146	0.935		0.64
GuangDong	GuangDongProvinceFuShanCity	2013	6.47389	1.08705		6.24028	0.350895		1	1	2010		12.12	0.6192	2.2271	3.35173	1.23944			5.72939	1.024		0.37
GuangDong	GuangDongProvinceFuShanCity	2014	6.86797	1.4786		6.35784	0.315956		1	1	2010		11.529	0.6184	2.19234	2.9287	1.21126			5.55698	1.384		0.48
GuangDong	GuangDongProvinceFuShanCity	2015	7.29912	1.93296		6.74052	0.507362		1	1	2010		11.5927	0.6046	1.84993	3.78457	1.26989			5.77558	1.158		0.81
GuangDong	GuangDongProvinceFuShanCity	2016	7.72886	2.39251		6.84375	0.645028		1	1	2010		11.6604	0.5963	1.13271	5.02347	1.24985			5.69525	0.81		1.63
GuangDong	GuangDongProvinceFuShanCity	2017	8.19229	2.74631		7.21818	0.722259		1	1	2010		11.7595	0.58065	1.14785	5.96965	2.89717			6.07127	1.203		1.07
GuangDong	GuangDongProvinceFuShanCity	2018	8.37954	2.73529		7.57405	0.588884		1	1	2010		11.7574	0.565	0.000177019	6.77916	2.8278			6.34108	1.139		1.15
GuangDong	GuangDongProvinceFuShanCity	2019	8.09132	1.51033		7.66669	0.427817		1	1	2010		11.8045	0.5622	0.470286	10.4274	2.79115			6.61665	1.153		1.02
GuangDong	GuangDongProvinceFuShanCity	2020	8.35773	1.57168		7.814	0.281854		1	1	2010		11.6453	0.5635	0.000177019	10.125	2.95403			6.24951	1.167		0.59
GuangDong	GuangDongProvinceFuShanCity	2021	8.25323	1.33655		8.21582	0.45431		1	1	2010		11.7526	0.5599	0.000177019	9.48293	3.1169			6.20162	1.181		1.12
GuangDong	GuangDongProvinceFuShanCity	2022	7.67415	1.5374		8.14989	0.570478		1	1	2010		11.8599	0.5563	0.000177019	8.84086	3.27978			6.1418	1.195		1.2
GuangDong	GuangDongProvinceGuangZhouCity	2005	5.70378	2.00849		5.01064	0.953678		0	1	2012		11.1457	0.3968	4.20981	0.5493	7.38581			0.0953102	0.635		0.21
GuangDong	GuangDongProvinceGuangZhouCity	2006	6.01616	2.21666		5.43372	1.33571		0	1	2012		11.0525	0.4001	3.8369	0.519624	8.14284			1.8453	0.534		0.53
GuangDong	GuangDongProvinceGuangZhouCity	2007	6.10479	2.67135		5.71043	0.881514		0	1	2012		11.1818	0.3948	3.51449	3.39249	8.88342			3.28504	0.198		0.36
GuangDong	GuangDongProvinceGuangZhouCity	2008	6.45362	2.83141		5.76519	1.19186		0	1	2012		11.3051	0.3894	3.06245	3.67579	9.38802			3.85206	0.971		0.2
GuangDong	GuangDongProvinceGuangZhouCity	2009	6.65157	2.95622		6.12905	1.37156		0	1	2012		11.3973	0.3726	2.82069	4.09693	10.0174			4.61314	0.93		0.28
GuangDong	GuangDongProvinceGuangZhouCity	2010	6.90675	2.7138		6.31536	1.00588		0	1	2012		11.5485	0.3724	2.50582	3.26791	10.4688			5.47713	0.914		0.32
GuangDong	GuangDongProvinceGuangZhouCity	2011	7.04925	2.60414		6.77537	1.48569		0	1	2012		11.4885	0.3684	2.21992	1.8819	11.0005			5.44941	0.692		0.51
GuangDong	GuangDongProvinceGuangZhouCity	2012	7.42774	2.92869		6.79459	1.53666		1	1	2012		11.5703	0.3484	2.20947	3.87874	11.4217			5.46146	0.935		0.7
GuangDong	GuangDongProvinceGuangZhouCity	2013	7.63579	3.75477		7.31455	1.54732		1	1	2012		12.1299	0.339	1.92937	3.90952	11.8113			5.72939	1.024		0.55
GuangDong	GuangDongProvinceGuangZhouCity	2014	7.92371	3.73762		7.3473	1.41568		1	1	2012		11.7635	0.3347	1.87777	3.92148	12.0998			5.55698	1.384		0.37
GuangDong	GuangDongProvinceGuangZhouCity	2015	8.27665	3.76694		7.70661	1.72756		1	1	2012		11.8218	0.3164	1.86378	5.13214	12.213			5.77558	1.158		0.62
GuangDong	GuangDongProvinceGuangZhouCity	2016	8.6491	3.62884		7.99901	1.81023		1	1	2012		11.8631	0.2942	1.93729	5.81118	12.1527			5.69525	0.81		0.83
GuangDong	GuangDongProvinceGuangZhouCity	2017	9.04676	3.87823		8.21284	1.69347		1	1	2012		11.939	0.28345	1.97484	7.83421	11.8857			6.07127	1.203		0.84
GuangDong	GuangDongProvinceGuangZhouCity	2018	9.29091	3.89945		8.65434	1.1944		1	1	2012		11.9543	0.2727	1.9138	6.53047	11.707			6.34108	1.139		0.74
GuangDong	GuangDongProvinceGuangZhouCity	2019	9.40533	3.53459		8.60319	1.06457		1	1	2012		11.9603	0.2731	2.08555	8.51371	12.0859			6.61665	1.153		0.56
GuangDong	GuangDongProvinceGuangZhouCity	2020	9.63161	3.05943		9.01857	0.737858		1	1	2012		11.8134	0.2634	0.000177019	7.59089	13.022			6.24951	1.167		1.04
GuangDong	GuangDongProvinceGuangZhouCity	2021	9.50465	4.66604		9.31928	1.26797		1	1	2012		11.9208	0.2736	0.000177019	6.66122	13.9582			6.20162	1.181		0.9
GuangDong	GuangDongProvinceGuangZhouCity	2022	8.91153	5.44503		9.09527	2.07087		1	1	2012		12.0283	0.2838	0.000177019	5.73156	14.8943			6.1418	1.195		0.9
GuangDong	GuangDongProvinceHeYuanCity	2005	0.693147	1.85185		1.79176	1.20482		0	1	2010		8.92106	0.3936	8.07394	0.301242	0.106118			0.0953102	0.635		0.16
GuangDong	GuangDongProvinceHeYuanCity	2006	0.89588	1.13601		1.24245	1.26908		0	1	2010		9.15852	0.4749	7.18343	0.286995	0.189416			1.8453	0.534		0.14
GuangDong	GuangDongProvinceHeYuanCity	2007	1.09861	0.420168		0.693147	1.33333		0	1	2010		9.3682	0.5341	6.76905	0.681504	0.199863			3.28504	0.198		0.17
GuangDong	GuangDongProvinceHeYuanCity	2008	1.60944	0.581395		0.693147	0		0	1	2010		9.53676	0.5495	5.66804	0.668324	0.239153			3.85206	0.971		0.18
GuangDong	GuangDongProvinceHeYuanCity	2009	1.60944	0.574713		1.60944	0.429185		0	1	2010		9.54166	0.52	3.8249	0.794338	0.290762			4.61314	0.93		0.02
GuangDong	GuangDongProvinceHeYuanCity	2010	3.46574	2.02899		1.94591	0		1	1	2010		9.69898	0.5145	2.40012	0.841999	0.331148			5.47713	0.914		0.04
GuangDong	GuangDongProvinceHeYuanCity	2011	2.70805	1.3289		3.17805	0		1	1	2010		9.87843	0.5292	1.99299	1.05398	0.323746			5.44941	0.692		0.02
GuangDong	GuangDongProvinceHeYuanCity	2012	3.04452	1.19048		2.56495	0.367647		1	1	2010		9.92993	0.5186	2.02223	0.890141	0.346072			5.46146	0.935		0.03
GuangDong	GuangDongProvinceHeYuanCity	2013	3.43399	1.67224		3.17805	0.387597		1	1	2010		9.84406	0.4955	1.92197	0.79666	0.343435			5.72939	1.024		0.04
GuangDong	GuangDongProvinceHeYuanCity	2014	3.73767	1.78838		3.43399	0.373134		1	1	2010		10.1349	0.4708	1.80693	2.02117	0.347276			5.55698	1.384		0.02
GuangDong	GuangDongProvinceHeYuanCity	2015	4.12713	1.76089		3.7612	0.374065		1	1	2010		10.1812	0.4571	1.10901	1.69123	0.309762			5.77558	1.158		0.07
GuangDong	GuangDongProvinceHeYuanCity	2016	4.92725	1.4531		4.23411	0.41841		1	1	2010		10.2821	0.4355	0.702281	1.84155	0.323995			5.69525	0.81		0.22
GuangDong	GuangDongProvinceHeYuanCity	2017	4.72739	1.11894		4.52179	0.647249		1	1	2010		10.3386	0.4094	0.737995	1.52149	0.322118			6.07127	1.203		0.67
GuangDong	GuangDongProvinceHeYuanCity	2018	5.80212	3.08744		4.68213	0.474308		1	1	2010		10.3899	0.3833	4.34254	2.24985	0.331019			6.34108	1.139		0.38
GuangDong	GuangDongProvinceHeYuanCity	2019	5.34711	1.08527		5.26269	0.512821		1	1	2010		10.4586	0.3443	0.551497	1.04168	0.356756			6.61665	1.153		0.87
GuangDong	GuangDongProvinceHeYuanCity	2020	5.26269	0.836645		5.2575	0.245942		1	1	2010		10.5662	0.34	0.000177019	0.942583	0.399507			6.24951	1.167		0.52
GuangDong	GuangDongProvinceHeYuanCity	2021	4.99721	0.853687		5.1358	0.14881		1	1	2010		10.7119	0.3634	0.000177019	0.850841	0.442258			6.20162	1.181		0.79
GuangDong	GuangDongProvinceHeYuanCity	2022	4.48864	1.11272		5.01064	0.189304		1	1	2010		10.8575	0.3868	0.000177019	0.7591	0.485009			6.1418	1.195		0.55
GuangDong	GuangDongProvinceHuiZhouCity	2005	2.94444	0.769231		1.79176	0		0	1	2010		9.99406	0.5706	10.6228	0.336961	0.272397			0.0953102	0.635		0.16
GuangDong	GuangDongProvinceHuiZhouCity	2006	3.29584	1.16667		2.63906	0.357782		0	1	2010		10.1283	0.5834	8.91157	0.388598	0.274893			1.8453	0.534		0.22
GuangDong	GuangDongProvinceHuiZhouCity	2007	2.99573	0.578035		3.13549	0.322581		0	1	2010		10.2732	0.5894	8.45164	1.19778	0.258206			3.28504	0.198		0.17
GuangDong	GuangDongProvinceHuiZhouCity	2008	3.85015	1.73724		2.94444	0.302725		0	1	2010		10.4066	0.5886	7.2795	1.53332	0.291243			3.85206	0.971		0.16
GuangDong	GuangDongProvinceHuiZhouCity	2009	4.62497	2.69231		3.78419	0.548847		0	1	2010		10.4862	0.5577	6.73509	1.76368	0.371131			4.61314	0.93		0.25
GuangDong	GuangDongProvinceHuiZhouCity	2010	4.94164	2.83251		4.18965	0.389358		1	1	2010		10.6781	0.5894	5.62552	1.92722	0.424128			5.47713	0.914		0.29
GuangDong	GuangDongProvinceHuiZhouCity	2011	5.52943	2.94853		4.64439	0.498753		1	1	2010		10.7217	0.5844	4.83861	2.33018	0.641603			5.44941	0.692		0.34
GuangDong	GuangDongProvinceHuiZhouCity	2012	5.99396	3.09493		5.20949	0.784884		1	1	2010		10.8371	0.5817	4.60681	1.86188	0.710734			5.46146	0.935		0.28
GuangDong	GuangDongProvinceHuiZhouCity	2013	6.34914	3.7999		5.65948	1.07102		1	1	2010		11.2656	0.5789	4.24118	1.69468	0.786605			5.72939	1.024		0.35
GuangDong	GuangDongProvinceHuiZhouCity	2014	6.68336	3.98063		5.85793	0.757792		1	1	2010		11.0613	0.5656	4.02472	5.29916	0.866083			5.55698	1.384		0.62
GuangDong	GuangDongProvinceHuiZhouCity	2015	6.77422	3.77955		6.09807	0.97905		1	1	2010		11.1009	0.5497	2.1918	4.0724	0.957067			5.77558	1.158		0.55
GuangDong	GuangDongProvinceHuiZhouCity	2016	6.90875	3.84988		6.27099	1.79394		1	1	2010		11.1789	0.5385	2.22409	4.28605	1.02533			5.69525	0.81		0.62
GuangDong	GuangDongProvinceHuiZhouCity	2017	7.24494	3.79642		6.38688	1.35401		1	1	2010		11.2926	0.53265	2.01561	4.66545	1.06266			6.07127	1.203		1.01
GuangDong	GuangDongProvinceHuiZhouCity	2018	6.98934	2.63664		6.73815	1.31767		1	1	2010		11.3553	0.5268	10.2391	4.07438	1.15533			6.34108	1.139		1.06
GuangDong	GuangDongProvinceHuiZhouCity	2019	7.08506	2.2255		6.63068	1.14784		1	1	2010		11.3626	0.5193	1.5383	4.09583	1.26051			6.61665	1.153		0.64
GuangDong	GuangDongProvinceHuiZhouCity	2020	7.41156	2.20775		6.83195	0.736261		1	1	2010		11.159	0.5056	0.000177019	3.85337	1.49117			6.24951	1.167		0.72
GuangDong	GuangDongProvinceHuiZhouCity	2021	7.35947	1.74577		7.3025	0.884229		1	1	2010		11.3159	0.5331	0.000177019	3.56097	1.72182			6.20162	1.181		1.01
GuangDong	GuangDongProvinceHuiZhouCity	2022	6.52356	1.59496		7.24922	0.718667		1	1	2010		11.4727	0.5606	0.000177019	3.26858	1.95248			6.1418	1.195		0.89
GuangDong	GuangDongProvinceJiangMenCity	2005	3.4012	0.225734		3.58352	0.074184		0	1	2010		9.88512	0.5282	6.16625	0.77385	0.368709			0.0953102	0.635		0.16
GuangDong	GuangDongProvinceJiangMenCity	2006	3.8712	0.793301		3.55535	0.294638		0	1	2010		10.0405	0.5464	5.73833	0.76597	0.415888			1.8453	0.534		0.29
GuangDong	GuangDongProvinceJiangMenCity	2007	4.39445	0.856793		3.61092	0.189753		0	1	2010		10.1992	0.5561	5.38042	2.45761	0.448813			3.28504	0.198		0.34
GuangDong	GuangDongProvinceJiangMenCity	2008	4.56435	0.680272		4.30407	0.299145		0	1	2010		10.3409	0.5759	4.97214	2.38667	0.491704			3.85206	0.971		0.21
GuangDong	GuangDongProvinceJiangMenCity	2009	4.60517	0.529865		4.41884	0.312012		0	1	2010		10.3778	0.5798	5.28122	2.02737	0.553407			4.61314	0.93		0.23
GuangDong	GuangDongProvinceJiangMenCity	2010	4.60517	0.44603		4.61512	0.187512		1	1	2010		10.5271	0.5554	4.77829	2.24815	0.593683			5.47713	0.914		0.26
GuangDong	GuangDongProvinceJiangMenCity	2011	5.0814	0.853872		4.74493	0.152352		1	1	2010		10.6229	0.5448	2.78422	2.33233	0.676251			5.44941	0.692		0.25
GuangDong	GuangDongProvinceJiangMenCity	2012	4.90527	1.74205		4.80402	0.60437		1	1	2010		10.6461	0.511	2.92009	2.8768	0.783538			5.46146	0.935		0.14
GuangDong	GuangDongProvinceJiangMenCity	2013	5.27811	1.69164		4.77068	0.345015		1	1	2010		10.8375	0.5065	2.85803	2.4824	0.873919			5.72939	1.024		0.31
GuangDong	GuangDongProvinceJiangMenCity	2014	5.76205	2.72844		5.01064	0.203553		1	1	2010		10.7415	0.4905	2.51807	2.18268	0.984291			5.55698	1.384		0.4
GuangDong	GuangDongProvinceJiangMenCity	2015	5.94017	2.2592		5.19296	0.467064		1	1	2010		10.8119	0.4842	2.4452	2.72623	1.00892			5.77558	1.158		0.36
GuangDong	GuangDongProvinceJiangMenCity	2016	6.30262	2.11094		5.47227	0.540383		1	1	2010		10.8851	0.4758	1.30809	3.22763	1.01662			5.69525	0.81		0.68
GuangDong	GuangDongProvinceJiangMenCity	2017	6.56808	1.7454		5.89715	0.458662		1	1	2010		10.9887	0.48065	1.28237	3.30718	1.02629			6.07127	1.203		0.49
GuangDong	GuangDongProvinceJiangMenCity	2018	6.59167	1.64602		6.20254	0.386895		1	1	2010		11.0561	0.4855	1.67531	3.5148	1.05564			6.34108	1.139		0.28
GuangDong	GuangDongProvinceJiangMenCity	2019	6.31173	1.08014		5.87212	0.272913		1	1	2010		11.1301	0.4298	1.80472	3.6556	1.1994			6.61665	1.153		0.45
GuangDong	GuangDongProvinceJiangMenCity	2020	6.81014	1.45412		6.20859	0.207678		1	1	2010		11.1122	0.4164	0.000177019	3.78251	1.39398			6.24951	1.167		0.61
GuangDong	GuangDongProvinceJiangMenCity	2021	6.60935	1.01346		6.6053	0.330438		1	1	2010		11.2215	0.4557	0.000177019	3.80373	1.58856			6.20162	1.181		0.66
GuangDong	GuangDongProvinceJiangMenCity	2022	5.92158	0.955668		6.52503	0.356376		1	1	2010		11.3309	0.495	0.000177019	3.82495	1.78314			6.1418	1.195		0.49
GuangDong	GuangDongProvinceJieYangCity	2005	0.693147	0		0.693147	0		0	1	2010		8.92678	0.484	1.31068	0.406613	0.146731			0.0953102	0.635		0.13
GuangDong	GuangDongProvinceJieYangCity	2006	2.3979	0.411523		0.693147	0		0	1	2010		9.06021	0.4997	1.8998	0.355935	0.753265			1.8453	0.534		0.11
GuangDong	GuangDongProvinceJieYangCity	2007	2.48491	0.684932		2.30259	0.226244		0	1	2010		9.24368	0.5464	1.97933	0.886694	0.158842			3.28504	0.198		0.21
GuangDong	GuangDongProvinceJieYangCity	2008	2.07944	0.716846		2.70805	1.51515		0	1	2010		9.4477	0.5601	1.95825	0.491362	0.165648			3.85206	0.971		0.12
GuangDong	GuangDongProvinceJieYangCity	2009	1.60944	0.3125		1.79176	0.301659		0	1	2010		9.55811	0.5456	2.06372	0.572911	0.145291			4.61314	0.93		0.11
GuangDong	GuangDongProvinceJieYangCity	2010	3.09104	0.918367		1.94591	0.40107		1	1	2010		9.76267	0.5736	0.996269	0.504948	0.128349			5.47713	0.914		0.07
GuangDong	GuangDongProvinceJieYangCity	2011	2.63906	0.362845		2.89037	0.155885		1	1	2010		9.94175	0.5995	0.900222	0.768022	0.131481			5.44941	0.692		0.14
GuangDong	GuangDongProvinceJieYangCity	2012	3.55535	0.28626		2.63906	0.320102		1	1	2010		10.0661	0.6152	0.858662	1.10217	0.155231			5.46146	0.935		0.16
GuangDong	GuangDongProvinceJieYangCity	2013	4.04305	0.327198		4.06044	0.0420698		1	1	2010		10.0649	0.6315	0.851465	0.40282	0.173034			5.72939	1.024		0.1
GuangDong	GuangDongProvinceJieYangCity	2014	3.13549	0.26643		2.99573	0.0420698		1	1	2010		10.2955	0.6167	0.824172	0.311663	0.176347			5.55698	1.384		0.29
GuangDong	GuangDongProvinceJieYangCity	2015	3.43399	0.258112		3.3322	0.10993		1	1	2010		10.3499	0.596	0.129477	0.523044	0.171118			5.77558	1.158		0.42
GuangDong	GuangDongProvinceJieYangCity	2016	3.8712	0.290084		3.4012	0.0337496		1	1	2010		10.4051	0.5573	0.101675	1.26387	0.171363			5.69525	0.81		0.24
GuangDong	GuangDongProvinceJieYangCity	2017	4.8752	0.721501		3.8712	0.206398		1	1	2010		10.4718	0.5395	0.0527232	0.668063	0.167752			6.07127	1.203		1.16
GuangDong	GuangDongProvinceJieYangCity	2018	4.44265	0.259023		4.59512	0.0437828		1	1	2010		10.4733	0.5217	0.0495275	1.21022	0.161603			6.34108	1.139		0.45
GuangDong	GuangDongProvinceJieYangCity	2019	5.11199	0.448608		4.34381	0.0864753		1	1	2010		10.4479	0.3896	0.0583845	0.872023	0.152023			6.61665	1.153		0.3
GuangDong	GuangDongProvinceJieYangCity	2020	5.19296	0.230874		5.0814	0.0555679		1	1	2010		10.532	0.3687	0.000177019	0.835985	0.159447			6.24951	1.167		0.5
GuangDong	GuangDongProvinceJieYangCity	2021	4.77912	0.387556		4.96981	0.0388727		1	1	2010		10.6083	0.3673	0.000177019	0.686595	0.166872			6.20162	1.181		0.5
GuangDong	GuangDongProvinceJieYangCity	2022	4.07754	0.39265		4.59512	0.118145		1	1	2010		10.6847	0.3659	0.000177019	0.537205	0.174297			6.1418	1.195		0.31
GuangDong	GuangDongProvinceMaoMingCity	2005	1.60944	1.11732		0.693147	0		0	1	2010		9.54209	0.3793	0.394267	0.25927	0.220129			0.0953102	0.635		0.01
GuangDong	GuangDongProvinceMaoMingCity	2006	2.07944	0.518135		1.79176	1.36054		0	1	2010		9.66072	0.3906	0.256132	0.206942	0.227612			1.8453	0.534		0.13
GuangDong	GuangDongProvinceMaoMingCity	2007	2.94444	2.90909		2.30259	1.53846		0	1	2010		9.74759	0.4122	0.371591	0.649607	0.268606			3.28504	0.198		0.1
GuangDong	GuangDongProvinceMaoMingCity	2008	3.3673	1.71674		2.56495	0.478469		0	1	2010		9.73442	0.4159	0.317361	0.606849	0.272603			3.85206	0.971		0.07
GuangDong	GuangDongProvinceMaoMingCity	2009	2.70805	2.73973		3.13549	0.42735		0	1	2010		9.90244	0.3742	0.174762	0.616981	0.314847			4.61314	0.93		0.04
GuangDong	GuangDongProvinceMaoMingCity	2010	3.55535	2.3622		2.63906	1.31148		1	1	2010		10.0842	0.3959	0.1406	0.361994	0.360922			5.47713	0.914		0.05
GuangDong	GuangDongProvinceMaoMingCity	2011	3.04452	1.15163		3.29584	0		1	1	2010		10.3026	0.3992	0.130744	0.72361	0.358019			5.44941	0.692		0.02
GuangDong	GuangDongProvinceMaoMingCity	2012	3.68888	1.30261		3.29584	1.43369		1	1	2010		10.3945	0.4078	0.260986	0.530405	0.402991			5.46146	0.935		0.07
GuangDong	GuangDongProvinceMaoMingCity	2013	4.39445	3.16775		3.49651	0.377003		1	1	2010		10.2576	0.4136	0.328845	0.48579	0.442959			5.72939	1.024		0.19
GuangDong	GuangDongProvinceMaoMingCity	2014	4.21951	1.35815		3.8712	0.512821		1	1	2010		10.5701	0.415	0.407266	0.258321	0.435008			5.55698	1.384		0.14
GuangDong	GuangDongProvinceMaoMingCity	2015	4.5326	2.56153		4.07754	0.532198		1	1	2010		10.6047	0.4122	0.437811	0.236068	0.454444			5.77558	1.158		0.26
GuangDong	GuangDongProvinceMaoMingCity	2016	4.77068	1.63333		3.95124	0.805452		1	1	2010		10.6739	0.4015	0.190144	0.448861	0.474343			5.69525	0.81		0.28
GuangDong	GuangDongProvinceMaoMingCity	2017	5.17048	2.33966		4.47734	0.812128		1	1	2010		10.7739	0.39135	0.171008	0.443338	0.486318			6.07127	1.203		0.35
GuangDong	GuangDongProvinceMaoMingCity	2018	5.15906	2.89768		4.70048	0.583431		1	1	2010		10.8078	0.3812	0.0517249	0.786849	0.536017			6.34108	1.139		0.15
GuangDong	GuangDongProvinceMaoMingCity	2019	5.6204	3.78476		4.33073	0.283057		1	1	2010		10.8419	0.3459	0.0540086	0.808298	0.688594			6.61665	1.153		0.25
GuangDong	GuangDongProvinceMaoMingCity	2020	5.62762	2.3582		4.96981	0.253664		1	1	2010		10.8839	0.3147	0.000177019	0.625876	0.844689			6.24951	1.167		0.47
GuangDong	GuangDongProvinceMaoMingCity	2021	5.03044	1.43503		5.31321	0.781599		1	1	2010		10.9962	0.3567	0.000177019	0.694145	1.00078			6.20162	1.181		0.45
GuangDong	GuangDongProvinceMaoMingCity	2022	4.62497	1.72343		5.05625	0.723888		1	1	2010		11.1085	0.3987	0.000177019	0.762413	1.15688			6.1418	1.195		0.3
GuangDong	GuangDongProvinceMeiZhouCity	2005	1.94591	2.29008		0.693147	0		0	1	2010		8.94455	0.4151	2.90251	0.232549	0.292638			0.0953102	0.635		0.12
GuangDong	GuangDongProvinceMeiZhouCity	2006	2.07944	1.49254		1.79176	1.68067		0	1	2010		9.04523	0.4391	1.87286	0.261766	0.272128			1.8453	0.534		0.11
GuangDong	GuangDongProvinceMeiZhouCity	2007	2.63906	2.39521		2.07944	1.52672		0	1	2010		9.20794	0.4338	2.08367	0.894632	0.282104			3.28504	0.198		0.19
GuangDong	GuangDongProvinceMeiZhouCity	2008	2.94444	0.696864		2.70805	1.04167		0	1	2010		9.35911	0.4248	1.8688	0.805125	0.304069			3.85206	0.971		0.24
GuangDong	GuangDongProvinceMeiZhouCity	2009	2.83321	1.15473		2.70805	0.763359		0	1	2010		9.43811	0.3974	1.05316	0.931712	0.380046			4.61314	0.93		0.17
GuangDong	GuangDongProvinceMeiZhouCity	2010	2.99573	1.32827		2.63906	0.210526		1	1	2010		9.59805	0.4119	0.989602	0.841991	0.401612			5.47713	0.914		0.18
GuangDong	GuangDongProvinceMeiZhouCity	2011	3.21888	0.396301		3.04452	0.298954		1	1	2010		9.71854	0.3995	0.930476	0.872131	0.671889			5.44941	0.692		0.13
GuangDong	GuangDongProvinceMeiZhouCity	2012	3.93183	1.68484		3.3673	0.423729		1	1	2010		9.76566	0.3636	1.00512	1.38459	0.423936			5.46146	0.935		0.01
GuangDong	GuangDongProvinceMeiZhouCity	2013	3.61092	0.438982		3.82864	0		1	1	2010		9.63155	0.362	1.0303	0.613141	0.422571			5.72939	1.024		0.26
GuangDong	GuangDongProvinceMeiZhouCity	2014	5.31812	0.392499		4.33073	0.585652		1	1	2010		9.92959	0.3731	1.02013	0.55722	0.44493			5.55698	1.384		0.66
GuangDong	GuangDongProvinceMeiZhouCity	2015	5.73334	0.571211		6.01127	0.129786		1	1	2010		10.0058	0.3666	0.46276	1.08225	0.465308			5.77558	1.158		0.37
GuangDong	GuangDongProvinceMeiZhouCity	2016	4.18965	0.955795		4.04305	0.393185		1	1	2010		10.0871	0.353	0.362746	0.922435	0.469583			5.69525	0.81		0.77
GuangDong	GuangDongProvinceMeiZhouCity	2017	4.55388	1.26468		4.00733	0.667071		1	1	2010		10.1588	0.33715	0.342742	1.56685	0.4626			6.07127	1.203		0.7
GuangDong	GuangDongProvinceMeiZhouCity	2018	4.93447	0.748223		4.49981	0.3003		1	1	2010		10.1412	0.3213	0.299574	1.85031	0.456533			6.34108	1.139		0.4
GuangDong	GuangDongProvinceMeiZhouCity	2019	5.35186	0.583554		4.7362	0.15361		1	1	2010		10.2071	0.3125	0.200678	1.57027	0.475623			6.61665	1.153		0.63
GuangDong	GuangDongProvinceMeiZhouCity	2020	5.5835	1.79421		5.41165	0.270138		1	1	2010		10.3421	0.3038	0.000177019	1.11579	0.500182			6.24951	1.167		0.82
GuangDong	GuangDongProvinceMeiZhouCity	2021	5.2575	1.75195		5.20401	0.241022		1	1	2010		10.4272	0.3127	0.000177019	0.513054	0.524742			6.20162	1.181		0.62
GuangDong	GuangDongProvinceMeiZhouCity	2022	4.29046	1.59574		5.0814	0.911162		1	1	2010		10.5122	0.3216	0.000177019	1.78568e-05	0.549301			6.1418	1.195		0.46
GuangDong	GuangDongProvinceQingYuanCity	2005	1.09861	0		0.693147	0		0	1	2010		9.11273	0.3926	4.41042	0.372479	0.162337			0.0953102	0.635		0.27
GuangDong	GuangDongProvinceQingYuanCity	2006	1.79176	0.925926		0.693147	0		0	1	2010		9.39191	0.4776	5.99507	0.388528	0.178203			1.8453	0.534		0.12
GuangDong	GuangDongProvinceQingYuanCity	2007	1.09861	1.14286		1.79176	0		0	1	2010		9.70076	0.5434	5.71412	0.494278	0.193544			3.28504	0.198		0.21
GuangDong	GuangDongProvinceQingYuanCity	2008	2.30259	3.52113		0.693147	0		0	1	2010		9.91369	0.5751	4.78909	0.613094	0.208231			3.85206	0.971		0.06
GuangDong	GuangDongProvinceQingYuanCity	2009	2.30259	1.97044		1.38629	0		0	1	2010		10.0344	0.5632	4.35369	0.716221	0.206374			4.61314	0.93		0.15
GuangDong	GuangDongProvinceQingYuanCity	2010	2.07944	0.473934		2.19722	0		1	1	2010		10.2515	0.5664	1.99175	0.999556	0.214066			5.47713	0.914		0.08
GuangDong	GuangDongProvinceQingYuanCity	2011	3.17805	1.77134		2.07944	0.27933		1	1	2010		10.202	0.4471	2.47551	1.10618	0.211092			5.44941	0.692		0.2
GuangDong	GuangDongProvinceQingYuanCity	2012	3.4012	1.58228		2.94444	1.11317		1	1	2010		10.2154	0.4064	1.86573	1.14005	0.265911			5.46146	0.935		0.27
GuangDong	GuangDongProvinceQingYuanCity	2013	3.68888	1.96375		3.49651	0.657895		1	1	2010		10.1909	0.3941	1.1991	1.12949	0.298414			5.72939	1.024		0.38
GuangDong	GuangDongProvinceQingYuanCity	2014	3.91202	2.05761		3.13549	0.505051		1	1	2010		10.357	0.4117	1.16662	1.10979	0.341305			5.55698	1.384		0.29
GuangDong	GuangDongProvinceQingYuanCity	2015	4.11087	1.99288		3.93183	0.612245		1	1	2010		10.4161	0.3794	0.692024	0.977907	0.320064			5.77558	1.158		0.53
GuangDong	GuangDongProvinceQingYuanCity	2016	4.8752	1.14085		4.02535	0.518135		1	1	2010		10.495	0.3663	0.513019	1.64408	0.292222			5.69525	0.81		0.45
GuangDong	GuangDongProvinceQingYuanCity	2017	5.99146	3.76248		4.86753	0.791975		1	1	2010		10.572	0.35655	0.647334	1.31394	0.263959			6.07127	1.203		0.41
GuangDong	GuangDongProvinceQingYuanCity	2018	5.86363	3.0221		5.61677	0.272975		1	1	2010		10.6085	0.3468	0.521378	1.67887	0.256501			6.34108	1.139		0.39
GuangDong	GuangDongProvinceQingYuanCity	2019	5.65249	2.06619		5.32301	0.640377		1	1	2010		10.6867	0.3325	0.52141	2.12777	0.260381			6.61665	1.153		0.29
GuangDong	GuangDongProvinceQingYuanCity	2020	5.9162	2.04417		5.31812	0.212269		1	1	2010		10.7106	0.3298	0.000177019	1.90551	0.258321			6.24951	1.167		0.27
GuangDong	GuangDongProvinceQingYuanCity	2021	5.84064	2.01987		5.69373	0.33381		1	1	2010		10.8289	0.3956	0.000177019	0.905368	0.256261			6.20162	1.181		0.31
GuangDong	GuangDongProvinceQingYuanCity	2022	5.0814	2.51536		5.54126	0.710419		1	1	2010		10.9472	0.4614	0.000177019	1.78568e-05	0.254201			6.1418	1.195		0.42
GuangDong	GuangDongProvinceShanTouCity	2005	2.70805	0.0498008		2.63906	0.0528541		0	1	2010		9.48767	0.5102	1.33548	0.373392	0.169554			0.0953102	0.635		0.15
GuangDong	GuangDongProvinceShanTouCity	2006	2.89037	0.231214		2.63906	0.0584795		0	1	2010		9.60724	0.526	1.50921	0.375625	0.169496			1.8453	0.534		0.05
GuangDong	GuangDongProvinceShanTouCity	2007	3.58352	0.326371		2.94444	0.157048		0	1	2010		9.74379	0.5292	1.53511	1.43704	0.169163			3.28504	0.198		0.1
GuangDong	GuangDongProvinceShanTouCity	2008	3.71357	0.34204		3.46574	0.0366435		0	1	2010		9.8722	0.5433	1.38206	1.31869	0.170065			3.85206	0.971		0.12
GuangDong	GuangDongProvinceShanTouCity	2009	3.78419	0.446429		3.17805	0		0	1	2010		9.92255	0.55	1.34613	1.32913	0.17847			4.61314	0.93		0.11
GuangDong	GuangDongProvinceShanTouCity	2010	3.95124	0.537383		3.58352	0.0523743		1	1	2010		10.069	0.561	1.43081	1.19059	0.177634			5.47713	0.914		0.14
GuangDong	GuangDongProvinceShanTouCity	2011	4.34381	0.578815		3.89182	0.147456		1	1	2010		10.0688	0.5093	1.74985	1.63905	0.177031			5.44941	0.692		0.16
GuangDong	GuangDongProvinceShanTouCity	2012	4.79579	0.708754		3.8712	0.150773		1	1	2010		10.1747	0.5194	0.578131	1.38505	0.176919			5.46146	0.935		0.23
GuangDong	GuangDongProvinceShanTouCity	2013	4.69135	0.663962		4.48864	0.0949925		1	1	2010		10.275	0.5222	0.586214	1.37793	0.177889			5.72939	1.024		0.47
GuangDong	GuangDongProvinceShanTouCity	2014	4.45435	0.660462		4.07754	0.109959		1	1	2010		10.3482	0.5264	0.637466	0.9815	0.180113			5.55698	1.384		0.53
GuangDong	GuangDongProvinceShanTouCity	2015	4.94876	0.643594		4.21951	0.147631		1	1	2010		10.4262	0.5148	0.725726	1.21558	0.181757			5.77558	1.158		0.73
GuangDong	GuangDongProvinceShanTouCity	2016	4.84419	0.3426		4.58497	0.185345		1	1	2010		10.5292	0.5051	0.289986	1.97388	0.193506			5.69525	0.81		0.68
GuangDong	GuangDongProvinceShanTouCity	2017	5.2933	0.549669		4.61512	0.178029		1	1	2010		10.6486	0.50655	1.02063	1.48357	0.190531			6.07127	1.203		0.8
GuangDong	GuangDongProvinceShanTouCity	2018	5.35659	0.440558		5.03044	0.134611		1	1	2010		10.7071	0.508	0.253864	1.2166	0.379789			6.34108	1.139		0.62
GuangDong	GuangDongProvinceShanTouCity	2019	5.55296	0.362589		5.03044	0.0799148		1	1	2010		10.772	0.475	0.257862	1.65111	0.238392			6.61665	1.153		0.69
GuangDong	GuangDongProvinceShanTouCity	2020	5.6058	0.370706		5.47227	0.104007		1	1	2010		10.813	0.4775	0.000177019	1.28491	0.382414			6.24951	1.167		0.73
GuangDong	GuangDongProvinceShanTouCity	2021	5.49717	0.405792		5.2933	0.0381534		1	1	2010		10.88	0.4823	0.000177019	1.5763	0.526436			6.20162	1.181		0.73
GuangDong	GuangDongProvinceShanTouCity	2022	5.0814	0.431189		5.3033	0.110388		1	1	2010		10.9471	0.4871	0.000177019	1.86769	0.670458			6.1418	1.195		0.67
GuangDong	GuangDongProvinceShanWeiCity	2005	0.693147	0		0.693147	0		0	1	2010		8.93696	0.3973	8.36277	0.290764	0.10626			0.0953102	0.635		0.01
GuangDong	GuangDongProvinceShanWeiCity	2006	1.60944	2.61438		1.09861	0		0	1	2010		9.08602	0.4256	4.6764	0.198035	0.127123			1.8453	0.534		0.06
GuangDong	GuangDongProvinceShanWeiCity	2007	1.09861	1.51515		0.89588	0.396825		0	1	2010		9.23562	0.4651	5.30069	0.814458	0.108531			3.28504	0.198		0.16
GuangDong	GuangDongProvinceShanWeiCity	2008	1.38629	1.7094		0.693147	0.793651		0	1	2010		9.40344	0.4635	5.06621	0.672993	0.115361			3.85206	0.971		0.1
GuangDong	GuangDongProvinceShanWeiCity	2009	1.09861	0.458716		1.60944	2.08333		0	1	2010		9.50024	0.4452	4.83444	0.737856	0.113385			4.61314	0.93		0.13
GuangDong	GuangDongProvinceShanWeiCity	2010	2.19722	1.28205		0.693147	0		1	1	2010		9.66694	0.4573	4.14107	0.703243	0.132558			5.47713	0.914		0.14
GuangDong	GuangDongProvinceShanWeiCity	2011	1.09861	0		2.07944	0.436681		1	1	2010		9.83532	0.4696	3.57715	1.01848	0.126728			5.44941	0.692		0.24
GuangDong	GuangDongProvinceShanWeiCity	2012	2.63906	0.2849		1.38629	0		1	1	2010		9.93343	0.4656	3.56945	0.77534	0.129608			5.46146	0.935		0.22
GuangDong	GuangDongProvinceShanWeiCity	2013	3.43399	0.268097		3.29584	0		1	1	2010		9.85377	0.4699	1.40504	0.783798	0.129305			5.72939	1.024		0.32
GuangDong	GuangDongProvinceShanWeiCity	2014	2.48491	1.0917		2.63906	0.164474		1	1	2010		10.0828	0.4647	1.39495	0.903151	0.141882			5.55698	1.384		0.47
GuangDong	GuangDongProvinceShanWeiCity	2015	2.3979	0.882353		2.19722	0.164474		1	1	2010		10.1379	0.4576	0.813875	1.0565	0.156731			5.77558	1.158		0.29
GuangDong	GuangDongProvinceShanWeiCity	2016	2.77259	0.945378		1.94591	0.15873		1	1	2010		10.2165	0.445	0.356212	1.78134	0.162044			5.69525	0.81		0.06
GuangDong	GuangDongProvinceShanWeiCity	2017	4.23411	1.44152		1.60944	0		1	1	2010		10.246	0.4434	0.789658	2.05122	0.169284			6.07127	1.203		0.45
GuangDong	GuangDongProvinceShanWeiCity	2018	4.45435	0.757797		3.93183	0.122699		1	1	2010		10.3361	0.4418	0.739023	2.36757	0.184326			6.34108	1.139		0.47
GuangDong	GuangDongProvinceShanWeiCity	2019	4.8752	1.3957		4.35671	0.116777		1	1	2010		10.4901	0.3733	0.515918	0.753932	0.219132			6.61665	1.153		0.45
GuangDong	GuangDongProvinceShanWeiCity	2020	4.75359	0.776398		4.56435	0.187758		1	1	2010		10.6442	0.363	0.000177019	1.27112	0.256392			6.24951	1.167		0.54
GuangDong	GuangDongProvinceShanWeiCity	2021	4.54329	1.03424		4.54329	0.328347		1	1	2010		10.7809	0.3874	0.000177019	1.83316	0.293652			6.20162	1.181		0.34
GuangDong	GuangDongProvinceShanWeiCity	2022	4.44265	1.74881		4.65396	0.196786		1	1	2010		10.9176	0.4118	0.000177019	2.3952	0.330912			6.1418	1.195		0.65
GuangDong	GuangDongProvinceShaoGuanCity	2005	2.99573	3.89105		1.38629	0		0	1	2010		9.36803	0.4248	2.54884	0.124136	0.654177			0.0953102	0.635		0.01
GuangDong	GuangDongProvinceShaoGuanCity	2006	2.30259	0.543478		2.19722	0.526316		0	1	2010		9.52442	0.4623	2.37688	0.172529	0.682068			1.8453	0.534		0.05
GuangDong	GuangDongProvinceShaoGuanCity	2007	2.48491	1.59744		2.3979	0		0	1	2010		9.70613	0.4847	2.41971	1.06765	0.741586			3.28504	0.198		0.09
GuangDong	GuangDongProvinceShaoGuanCity	2008	2.94444	3.21543		1.79176	0		0	1	2010		9.82569	0.481	2.31814	1.49267	0.80182			3.85206	0.971		0.13
GuangDong	GuangDongProvinceShaoGuanCity	2009	3.55535	1.87793		2.63906	0.967742		0	1	2010		9.88068	0.4086	2.23666	1.36179	0.892978			4.61314	0.93		0.24
GuangDong	GuangDongProvinceShaoGuanCity	2010	3.3673	0.627943		3.46574	0.838574		1	1	2010		10.043	0.4178	2.10447	1.42092	0.956507			5.47713	0.914		0.24
GuangDong	GuangDongProvinceShaoGuanCity	2011	3.43399	1.08108		3.46574	0.946372		1	1	2010		10.2667	0.4251	1.88117	1.55447	1.02229			5.44941	0.692		0.23
GuangDong	GuangDongProvinceShaoGuanCity	2012	3.71357	1.88664		3.21888	0.258176		1	1	2010		10.3641	0.4187	1.19561	1.77052	1.02965			5.46146	0.935		0.2
GuangDong	GuangDongProvinceShaoGuanCity	2013	4.17439	1.33721		3.71357	0.201072		1	1	2010		10.3351	0.424	1.16099	1.48976	1.11622			5.72939	1.024		0.31
GuangDong	GuangDongProvinceShaoGuanCity	2014	3.46574	0.681265		3.63759	0.129032		1	1	2010		10.5554	0.4056	1.05154	1.22896	1.11723			5.55698	1.384		0.28
GuangDong	GuangDongProvinceShaoGuanCity	2015	4.18965	0.782706		3.7612	0.406918		1	1	2010		10.581	0.3748	0.260352	1.90602	1.1662			5.77558	1.158		0.37
GuangDong	GuangDongProvinceShaoGuanCity	2016	4.56435	1.4725		3.89182	0.398936		1	1	2010		10.6307	0.3664	0.275965	1.80551	1.16898			5.69525	0.81		0.7
GuangDong	GuangDongProvinceShaoGuanCity	2017	5.17615	1.81413		4.17439	0.539084		1	1	2010		10.7202	0.35075	0.26659	1.9261	1.15815			6.07127	1.203		0.47
GuangDong	GuangDongProvinceShaoGuanCity	2018	5.59471	1.58287		5.05625	0.236035		1	1	2010		10.7138	0.3351	0.362012	1.35509	1.07608			6.34108	1.139		0.33
GuangDong	GuangDongProvinceShaoGuanCity	2019	5.81114	1.76991		5.10595	0.215318		1	1	2010		10.6861	0.3364	0.425006	2.37404	1.06917			6.61665	1.153		0.51
GuangDong	GuangDongProvinceShaoGuanCity	2020	6.11589	2.15537		5.69036	0.232952		1	1	2010		10.7672	0.3437	0.000177019	1.68403	1.27491			6.24951	1.167		0.55
GuangDong	GuangDongProvinceShaoGuanCity	2021	5.7462	2.71032		5.82008	0.389394		1	1	2010		10.9037	0.3687	0.000177019	1.00931	1.48065			6.20162	1.181		0.57
GuangDong	GuangDongProvinceShaoGuanCity	2022	4.83628	2.95267		5.52146	1.35037		1	1	2010		11.0402	0.3937	0.000177019	0.334596	1.68639			6.1418	1.195		0.45
GuangDong	GuangDongProvinceShenZhenCity	2005	6.38519	1.69126		5.34233	0.387161		0	1	2010		11.0154	0.5319	4.91246	0.272048	2.49074			0.0953102	0.635		0.13
GuangDong	GuangDongProvinceShenZhenCity	2006	6.6958	1.82427		5.743	0.351688		0	1	2010		11.1484	0.5246	4.48259	0.29346	2.60225			1.8453	0.534		0.21
GuangDong	GuangDongProvinceShenZhenCity	2007	6.83518	1.66643		6.17794	0.550265		0	1	2010		11.2853	0.5006	4.09426	6.85478	2.7738			3.28504	0.198		0.38
GuangDong	GuangDongProvinceShenZhenCity	2008	7.0775	2.00982		6.45047	0.717479		0	1	2010		11.4055	0.4888	3.58546	6.14504	2.83575			3.85206	0.971		0.39
GuangDong	GuangDongProvinceShenZhenCity	2009	7.51589	2.78629		6.64639	0.789598		0	1	2010		11.4379	0.4666	3.46493	7.90927	2.72207			4.61314	0.93		0.33
GuangDong	GuangDongProvinceShenZhenCity	2010	7.68616	2.70321		7.05012	0.711085		1	1	2010		11.5795	0.4721	3.03607	7.89101	2.59068			5.47713	0.914		0.4
GuangDong	GuangDongProvinceShenZhenCity	2011	7.87474	2.65016		7.38088	0.988927		1	1	2010		11.6121	0.4644	2.58183	4.43154	2.61306			5.44941	0.692		0.61
GuangDong	GuangDongProvinceShenZhenCity	2012	8.09316	2.60988		7.55799	1.37851		1	1	2010		11.7219	0.4431	2.54909	5.05355	2.62761			5.46146	0.935		0.51
GuangDong	GuangDongProvinceShenZhenCity	2013	8.28879	2.99459		7.86442	1.15358		1	1	2010		13.0557	0.4343	2.33539	7.86487	2.65382			5.72939	1.024		0.59
GuangDong	GuangDongProvinceShenZhenCity	2014	8.36218	2.63048		7.88382	0.988386		1	1	2010		11.915	0.4257	2.22831	4.36722	2.63919			5.55698	1.384		0.8
GuangDong	GuangDongProvinceShenZhenCity	2015	8.69366	2.82029		8.26976	1.23101		1	1	2010		11.9703	0.4118	2.31208	6.0857	2.53844			5.77558	1.158		0.94
GuangDong	GuangDongProvinceShenZhenCity	2016	9.08851	3.45926		8.33998	1.49287		1	1	2010		12.0282	0.3991	2.29409	9.58252	2.38657			5.69525	0.81		0.88
GuangDong	GuangDongProvinceShenZhenCity	2017	9.41662	3.39878		8.60923	1.29719		1	1	2010		12.1465	0.4052	2.22707	7.6587	1.85317			6.07127	1.203		0.89
GuangDong	GuangDongProvinceShenZhenCity	2018	9.68726	3.96976		8.98957	0.921718		1	1	2010		12.1525	0.4113	2.24105	12.9592	1.85136			6.34108	1.139		1.01
GuangDong	GuangDongProvinceShenZhenCity	2019	9.80112	3.54546		9.07669	0.89609		1	1	2010		12.2234	0.3898	2.00072	12.0461	1.84956			6.61665	1.153		1.23
GuangDong	GuangDongProvinceShenZhenCity	2020	9.90638	3.03211		9.32179	0.601479		1	1	2010		11.9786	0.3778	0.000177019	8.05785	1.84775			6.24951	1.167		0.84
GuangDong	GuangDongProvinceShenZhenCity	2021	9.92784	3.37282		9.64284	1.10014		1	1	2010		12.0649	0.3698	0.000177019	8.36396	1.84594			6.20162	1.181		0.79
GuangDong	GuangDongProvinceShenZhenCity	2022	9.36769	4.28124		9.63952	1.54568		1	1	2010		12.1511	0.3618	0.000177019	8.67008	1.84414			6.1418	1.195		0.92
GuangDong	GuangDongProvinceYunFuCity	2005	1.38629	1.02041		0.693147	0		0	1	2010		9.12413	0.3449	1.45759	0.457828	0.178805			0.0953102	0.635		0.12
GuangDong	GuangDongProvinceYunFuCity	2006	0.693147	0.900901		1.09861	0		0	1	2010		9.25254	0.3865	1.89306	0.506838	0.183607			1.8453	0.534		0.17
GuangDong	GuangDongProvinceYunFuCity	2007	1.38629	1.07527		1.09861	0		0	1	2010		9.34993	0.4458	2.11809	1.71062	0.205271			3.28504	0.198		0.17
GuangDong	GuangDongProvinceYunFuCity	2008	1.60944	2.38095		1.09861	0		0	1	2010		9.50592	0.4426	1.50494	1.68556	0.23148			3.85206	0.971		0.21
GuangDong	GuangDongProvinceYunFuCity	2009	1.09861	0.641026		0.693147	0		0	1	2010		9.56634	0.4044	1.4102	1.59121	0.26744			4.61314	0.93		0.16
GuangDong	GuangDongProvinceYunFuCity	2010	1.60944	0.458716		1.60944	0		1	1	2010		9.70449	0.4118	1.33862	1.65234	0.232954			5.47713	0.914		0.15
GuangDong	GuangDongProvinceYunFuCity	2011	1.60944	0.371747		0.693147	0		1	1	2010		9.91847	0.4247	1.22892	1.7491	0.310416			5.44941	0.692		0.36
GuangDong	GuangDongProvinceYunFuCity	2012	2.83321	0.966184		1.94591	0		1	1	2010		10.023	0.4418	1.23435	1.64344	0.241847			5.46146	0.935		0.39
GuangDong	GuangDongProvinceYunFuCity	2013	2.77259	0.875274		2.77259	0		1	1	2010		9.94122	0.4311	1.13623	1.65074	0.256114			5.72939	1.024		0.27
GuangDong	GuangDongProvinceYunFuCity	2014	3.09104	0.704225		3.77259	0.641026		1	1	2010		10.2129	0.4411	0.983673	20.6835	0.36533			5.55698	1.384		0.35
GuangDong	GuangDongProvinceYunFuCity	2015	3.49651	0.956284		3.04452	0.34188		1	1	2010		10.2777	0.4256	0.476077	2.31202	0.285853			5.77558	1.158		0.56
GuangDong	GuangDongProvinceYunFuCity	2016	3.89182	0.526316		3.7612	0.2442		1	1	2010		10.3578	0.4138	0.363476	1.74801	0.300664			5.69525	0.81		0.55
GuangDong	GuangDongProvinceYunFuCity	2017	5.01064	2.9582		3.97029	0.113379		1	1	2010		10.4305	0.3958	0.225856	1.97873	0.310833			6.07127	1.203		0.67
GuangDong	GuangDongProvinceYunFuCity	2018	4.57471	1.9802		4.47734	0.302572		1	1	2010		10.4266	0.3778	0.301128	1.44258	0.315382			6.34108	1.139		0.79
GuangDong	GuangDongProvinceYunFuCity	2019	4.74493	1.36914		4.12713	0		1	1	2010		10.5011	0.3103	0.332879	1.76232	0.433721			6.61665	1.153		0.31
GuangDong	GuangDongProvinceYunFuCity	2020	5.17615	1.88406		4.66344	0.254065		1	1	2010		10.6465	0.3114	0.000177019	1.3294	0.461215			6.24951	1.167		0.36
GuangDong	GuangDongProvinceYunFuCity	2021	4.72739	0.975403		5.03695	0.327154		1	1	2010		10.7724	0.3319	0.000177019	0.872512	0.488709			6.20162	1.181		0.58
GuangDong	GuangDongProvinceYunFuCity	2022	4.35671	1.74338		4.74493	0.52356		1	1	2010		10.8982	0.3524	0.000177019	0.415625	0.516202			6.1418	1.195		0.39
GuangDong	GuangDongProvinceZhanJiangCity	2005	2.30259	1.74419		1.60944	0.414938		0	1	2010		9.20019	0.451	0.484959	0.179418	0.752413			0.0953102	0.635		0.2
GuangDong	GuangDongProvinceZhanJiangCity	2006	2.63906	1.31004		1.79176	0.326797		0	1	2010		9.35054	0.4684	0.54734	0.218818	0.766985			1.8453	0.534		0.16
GuangDong	GuangDongProvinceZhanJiangCity	2007	2.89037	0.892857		2.3979	0.737101		0	1	2010		9.48926	0.4639	1.29025	0.54663	0.7744			3.28504	0.198		0.26
GuangDong	GuangDongProvinceZhanJiangCity	2008	2.99573	2.21465		2.83321	0.520833		0	1	2010		9.63541	0.4681	1.15098	0.473106	0.787367			3.85206	0.971		0.19
GuangDong	GuangDongProvinceZhanJiangCity	2009	3.21888	2.26308		2.19722	0.419287		0	1	2010		9.71999	0.3855	0.172802	0.506369	0.85215			4.61314	0.93		0.23
GuangDong	GuangDongProvinceZhanJiangCity	2010	3.80666	3.1768		2.89037	0.404858		1	1	2010		9.90753	0.4111	0.176915	0.378079	1.14742			5.47713	0.914		0.23
GuangDong	GuangDongProvinceZhanJiangCity	2011	3.3673	1.53453		3.2581	1.07198		1	1	2010		10.0926	0.4178	0.202057	0.5089	1.02967			5.44941	0.692		0.16
GuangDong	GuangDongProvinceZhanJiangCity	2012	3.93183	2.93522		3.63759	2.07065		1	1	2010		10.1077	0.3887	0.296109	0.724646	0.942779			5.46146	0.935		0.11
GuangDong	GuangDongProvinceZhanJiangCity	2013	3.78419	1.59151		3.78419	1.01852		1	1	2010		10.1512	0.3953	0.396333	0.48843	0.952363			5.72939	1.024		0.26
GuangDong	GuangDongProvinceZhanJiangCity	2014	3.71357	0.803428		3.49651	1.38549		1	1	2010		10.3552	0.3958	0.408625	0.515719	0.933431			5.55698	1.384		0.17
GuangDong	GuangDongProvinceZhanJiangCity	2015	4.40672	1.03461		3.95124	0.332779		1	1	2010		10.4022	0.3815	0.41128	0.560048	1.1187			5.77558	1.158		0.37
GuangDong	GuangDongProvinceZhanJiangCity	2016	4.91998	0.643678		4.51086	0.609292		1	1	2010		10.4804	0.3815	0.162226	1.21284	1.30398			5.69525	0.81		0.76
GuangDong	GuangDongProvinceZhanJiangCity	2017	5.48064	0.63994		4.51086	0.47043		1	1	2010		10.5669	0.37135	0.193538	0.869185	1.58423			6.07127	1.203		0.59
GuangDong	GuangDongProvinceZhanJiangCity	2018	5.0626	1.56929		5.39816	0.241449		1	1	2010		10.6239	0.3612	0.187608	0.620548	1.58568			6.34108	1.139		0.75
GuangDong	GuangDongProvinceZhanJiangCity	2019	5.51745	1.22235		4.78749	0.456621		1	1	2010		10.6387	0.3442	0.530656	0.869663	1.57022			6.61665	1.153		0.6
GuangDong	GuangDongProvinceZhanJiangCity	2020	5.76205	1.9357		5.33272	0.315633		1	1	2010		10.7012	0.3394	0.000177019	0.583212	1.72502			6.24951	1.167		0.75
GuangDong	GuangDongProvinceZhanJiangCity	2021	5.66988	2.13844		5.57595	0.557834		1	1	2010		10.8359	0.3857	0.000177019	0.304921	1.87983			6.20162	1.181		0.97
GuangDong	GuangDongProvinceZhanJiangCity	2022	5.0814	1.98755		5.43372	0.957013		1	1	2010		10.9707	0.432	0.000177019	0.0266309	2.03463			6.1418	1.195		1.2
GuangDong	GuangDongProvinceZhaoQingCity	2005	2.30259	1.36986		1.94591	0.564972		0	1	2010		9.41857	0.2517	10.9608	0.462318	0.488221			0.0953102	0.635		0.29
GuangDong	GuangDongProvinceZhaoQingCity	2006	2.19722	0		1.38629	0		0	1	2010		9.54617	0.2895	10.3769	0.501856	0.685679			1.8453	0.534		0.24
GuangDong	GuangDongProvinceZhaoQingCity	2007	2.77259	1.56863		2.3979	0		0	1	2010		9.67351	0.3389	9.95039	2.17532	0.840818			3.28504	0.198		0.15
GuangDong	GuangDongProvinceZhaoQingCity	2008	2.48491	0.887574		2.70805	0.383142		0	1	2010		9.84961	0.3671	8.32738	2.10699	1.01867			3.85206	0.971		0.21
GuangDong	GuangDongProvinceZhaoQingCity	2009	2.89037	0.873362		2.30259	0.666667		0	1	2010		10.0175	0.3708	7.0366	2.00723	1.16578			4.61314	0.93		0.28
GuangDong	GuangDongProvinceZhaoQingCity	2010	2.77259	1.44695		2.56495	0		1	1	2010		10.2341	0.4206	5.82198	1.79907	1.31564			5.47713	0.914		0.29
GuangDong	GuangDongProvinceZhaoQingCity	2011	3.52636	0.576132		2.77259	0.119474		1	1	2010		10.4235	0.4434	5.01781	1.96969	1.37444			5.44941	0.692		0.17
GuangDong	GuangDongProvinceZhaoQingCity	2012	4.02535	1.75841		3.55535	0.390244		1	1	2010		10.515	0.4577	4.97105	2.18738	1.4887			5.46146	0.935		0.12
GuangDong	GuangDongProvinceZhaoQingCity	2013	4.40672	1.30529		3.82864	0.306513		1	1	2010		10.5612	0.4765	4.63011	1.69602	1.55067			5.72939	1.024		0.2
GuangDong	GuangDongProvinceZhaoQingCity	2014	4.23411	1.36275		4.36945	0.361011		1	1	2010		10.7319	0.5001	4.43854	1.67269	1.74798			5.55698	1.384		0.27
GuangDong	GuangDongProvinceZhaoQingCity	2015	4.78749	2.12869		4.09434	0.419162		1	1	2010		10.7928	0.5027	4.40877	1.86032	1.85824			5.77558	1.158		0.41
GuangDong	GuangDongProvinceZhaoQingCity	2016	5.19296	2.30491		4.74493	1.04548		1	1	2010		10.8431	0.4796	1.18085	1.7018	1.94946			5.69525	0.81		0.38
GuangDong	GuangDongProvinceZhaoQingCity	2017	5.77765	3.40516		4.72739	0.603448		1	1	2010		10.8944	0.4157	0.556409	2.16176	1.98475			6.07127	1.203		0.51
GuangDong	GuangDongProvinceZhaoQingCity	2018	6.19644	3.77017		5.32788	0.309039		1	1	2010		10.8831	0.3518	2.83729	2.21455	2.15989			6.34108	1.139		0.23
GuangDong	GuangDongProvinceZhaoQingCity	2019	5.87774	2.39242		5.38907	0.606878		1	1	2010		10.8956	0.4115	2.88605	2.4763	2.51346			6.61665	1.153		0.35
GuangDong	GuangDongProvinceZhaoQingCity	2020	5.90263	1.29854		5.45104	0.224143		1	1	2010		10.9388	0.3903	0.000177019	2.35961	2.55197			6.24951	1.167		0.75
GuangDong	GuangDongProvinceZhaoQingCity	2021	5.59471	1.14735		5.70711	0.464499		1	1	2010		11.0708	0.4155	0.000177019	2.75696	2.59048			6.20162	1.181		0.54
GuangDong	GuangDongProvinceZhaoQingCity	2022	4.94876	1.21272		5.45959	0.481469		1	1	2010		11.2029	0.4407	0.000177019	3.15432	2.62899			6.1418	1.195		0.23
GuangDong	GuangDongProvinceZhongShanCity	2005	3.68888	0.212044		2.99573	0.168161		0	1	2017		10.497	0.6128	6.05954	0.34635	1.06696			0.0953102	0.635		0.24
GuangDong	GuangDongProvinceZhongShanCity	2006	3.80666	0.469799		3.55535	0.0483325		0	1	2017		10.6468	0.6161	5.5324	0.417678	1.72058			1.8453	0.534		0.17
GuangDong	GuangDongProvinceZhongShanCity	2007	4.36945	0.566325		3.58352	0.0336927		0	1	2017		10.8095	0.6085	4.51359	3.02361	2.21647			3.28504	0.198		0.32
GuangDong	GuangDongProvinceZhongShanCity	2008	4.59512	0.620861		4.09434	0.0242601		0	1	2017		10.935	0.6039	4.10877	3.9285	2.20529			3.85206	0.971		0.18
GuangDong	GuangDongProvinceZhongShanCity	2009	4.97673	0.508056		4.35671	0.106428		0	1	2017		11.0398	0.5774	3.34051	4.08481	2.33992			4.61314	0.93		0.24
GuangDong	GuangDongProvinceZhongShanCity	2010	5.50939	0.737379		4.95583	0.0723589		0	1	2017		11.203	0.5804	2.66895	4.61079	2.36526			5.47713	0.914		0.22
GuangDong	GuangDongProvinceZhongShanCity	2011	5.2832	0.744602		5.3799	0.179249		0	1	2017		11.1565	0.5577	2.15109	4.36058	2.41128			5.44941	0.692		0.16
GuangDong	GuangDongProvinceZhongShanCity	2012	5.72031	0.794672		5.05625	0.262898		0	1	2017		11.2584	0.5545	2.1768	5.09105	2.38987			5.46146	0.935		0.41
GuangDong	GuangDongProvinceZhongShanCity	2013	5.78074	0.921413		5.60212	0.328878		0	1	2017		12.0515	0.5547	1.51694	4.46188	2.50753			5.72939	1.024		0.28
GuangDong	GuangDongProvinceZhongShanCity	2014	6.06146	1.12701		5.40717	0.152661		0	1	2017		11.3928	0.5529	1.48138	4.92583	2.56015			5.55698	1.384		0.32
GuangDong	GuangDongProvinceZhongShanCity	2015	6.55108	1.0862		6.04263	0.186698		0	1	2017		11.4514	0.5424	0.945258	4.67502	2.51771			5.77558	1.158		0.56
GuangDong	GuangDongProvinceZhongShanCity	2016	6.88449	1.39284		6.15698	0.331022		0	1	2017		11.5076	0.5237	0.983991	7.59965	3.02242			5.69525	0.81		0.95
GuangDong	GuangDongProvinceZhongShanCity	2017	7.28413	1.32491		6.54103	0.314282		1	1	2017		11.5789	0.5069	0.996711	9.68591	3.15359			6.07127	1.203		0.77
GuangDong	GuangDongProvinceZhongShanCity	2018	7.33824	1.26889		6.9594	0.288363		1	1	2017		11.6135	0.4901	0.960285	9.37419	3.22011			6.34108	1.139		0.94
GuangDong	GuangDongProvinceZhongShanCity	2019	7.23201	1.99614		6.85118	0.234023		1	1	2017		11.4372	0.4908	1.22696	8.0946	2.90262			6.61665	1.153		0.61
GuangDong	GuangDongProvinceZhongShanCity	2020	7.33498	1.18291		6.98841	0.149125		1	1	2017		11.1771	0.494	0.000177019	6.37084	2.90284			6.24951	1.167		0.34
GuangDong	GuangDongProvinceZhongShanCity	2021	7.10003	1.18291		7.10168	0.278053		1	1	2017		11.2917	0.4941	0.000177019	5.4038	2.90307			6.20162	1.181		1.1
GuangDong	GuangDongProvinceZhongShanCity	2022	6.54535	1.06707		7.02909	0.319726		1	1	2017		11.4063	0.4942	0.000177019	4.43675	2.90329			6.1418	1.195		0.81
GuangXi	GuangXiProvinceBaiSeCity	2005	0.693147	0		1.09861	0		0	0	0		8.76639	0.4416	0.327175	0.121261	0.346246			0.364643	0.341		0.01
GuangXi	GuangXiProvinceBaiSeCity	2006	1.31953	3.27869		0.89588	0		0	0	0		8.97462	0.5016	0.124964	0.140905	0.254778			-1.46968	0.325		0
GuangXi	GuangXiProvinceBaiSeCity	2007	1.94591	6.55738		0.693147	0		0	0	0		9.1882	0.5037	0.220076	0.455471	0.522804			2.64617	0.781		0
GuangXi	GuangXiProvinceBaiSeCity	2008	2.3979	6.49351		1.09861	0		0	0	0		9.21403	0.5228	0.738332	0.446455	0.433851			3.33113	0.197		0
GuangXi	GuangXiProvinceBaiSeCity	2009	1.79176	5		1.79176	0		0	0	0		9.4273	0.4986	0.294895	0.499006	0.572873			3.91042	0.225		0
GuangXi	GuangXiProvinceBaiSeCity	2010	0.693147	0		1.38629	1.66667		0	0	0		9.66852	0.5414	0.259604	0.486222	0.634683			4.15873	0.22		0
GuangXi	GuangXiProvinceBaiSeCity	2011	2.3979	5.94059		1.09861	0		0	0	0		9.84517	0.5449	0.000177019	0.694442	0.659351			3.98713	0.321		0
GuangXi	GuangXiProvinceBaiSeCity	2012	2.89037	4.15512		1.38629	0		0	0	0		9.97762	0.5484	0.0841676	1.1912	0.684019			4.09451	0.329		0
GuangXi	GuangXiProvinceBaiSeCity	2013	3.61092	6.23656		1.38629	0.526316		0	0	0		9.87873	0.5381	0.0147151	1.05374	0.588292			4.16247	0.324		0
GuangXi	GuangXiProvinceBaiSeCity	2014	3.91202	5.23338		2.89037	3.0303		0	0	0		10.1584	0.5338	0.0134512	1.2534	0.671068			4.43082	0.303		0
GuangXi	GuangXiProvinceBaiSeCity	2015	4.48864	4.7619		3.13549	1.26183		0	0	0		10.2169	0.5219	0.095362	0.786339	0.828166			4.59188	0.457		0
GuangXi	GuangXiProvinceBaiSeCity	2016	4.68213	3.22581		3.61092	1.1208		0	0	0		10.3379	0.5337	0.0178231	0.720516	0.944436			4.50756	0.626		0
GuangXi	GuangXiProvinceBaiSeCity	2017	4.41884	2.35162		3.7612	1.70576		0	0	0		10.5315	0.50625	0.363481	0.855883	1.042			4.44394	0.402		0
GuangXi	GuangXiProvinceBaiSeCity	2018	4.30407	3.49878		4.07754	2.61941		0	0	0		10.3788	0.4788	0.00821008	0.620344	1.13957			4.37513	0.419		0
GuangXi	GuangXiProvinceBaiSeCity	2019	3.91202	1.04621		3.63759	1.76849		0	0	0		10.4398	0.4041	0.283069	0.463429	1.47811			4.60357	0.378		0
GuangXi	GuangXiProvinceBaiSeCity	2020	4.7362	1.29001		3.8712	0.251046		0	0	0		10.5276	0.3981	0.000177019	0.45089	1.62069			4.61254	0.337		0
GuangXi	GuangXiProvinceBaiSeCity	2021	4.14313	0.886194		4.55388	0.304613		0	0	0		10.6895	0.4277	0.000177019	0.66148	1.76326			4.42485	0.296		0
GuangXi	GuangXiProvinceBaiSeCity	2022	3.98898	4.15617		4.07754	0.340136		0	0	0		10.8514	0.4573	0.000177019	0.872069	1.90584			4.50877	0.255		0
GuangXi	GuangXiProvinceBeiHaiCity	2005	1.79176	4.05405		1.09861	2.7027		0	0	0		9.41124	0.3778	1.07662	0.201789	0.476213			0.364643	0.341		0.01
GuangXi	GuangXiProvinceBeiHaiCity	2006	2.56495	5.69106		1.38629	3.125		0	0	0		9.4919	0.41	2.28524	0.13732	0.481126			-1.46968	0.325		0
GuangXi	GuangXiProvinceBeiHaiCity	2007	2.3979	2.47934		1.79176	0		0	0	0		9.67389	0.3993	2.20797	0.649931	0.590519			2.64617	0.781		0
GuangXi	GuangXiProvinceBeiHaiCity	2008	1.79176	4.34783		2.30259	2.22222		0	0	0		9.90813	0.4297	1.96795	0.815859	0.833428			3.33113	0.197		0
GuangXi	GuangXiProvinceBeiHaiCity	2009	2.56495	11.1111		1.38629	1.17647		0	0	0		9.90813	0.3727	1.0789	0.482034	0.991822			3.91042	0.225		0
GuangXi	GuangXiProvinceBeiHaiCity	2010	2.70805	4.79452		1.38629	0		0	0	0		10.143	0.4223	1.69145	0.333455	1.36526			4.15873	0.22		0
GuangXi	GuangXiProvinceBeiHaiCity	2011	3.29584	9.39227		2.30259	1.26582		0	0	0		10.3767	0.4176	1.17136	0.484742	1.55128			3.98713	0.321		0
GuangXi	GuangXiProvinceBeiHaiCity	2012	3.71357	5.19751		2.56495	3.1746		0	0	0		10.607	0.4915	0.522779	1.6781	1.44581			4.09451	0.329		0
GuangXi	GuangXiProvinceBeiHaiCity	2013	4.20469	5.27449		3.2581	1.14504		0	0	0		10.6803	0.5084	0.717487	2.44805	0.974144			4.16247	0.324		0
GuangXi	GuangXiProvinceBeiHaiCity	2014	4.60517	5.27449		3.17805	2.43902		0	0	0		10.8894	0.531	1.0693	2.5405	1.28766			4.43082	0.303		0
GuangXi	GuangXiProvinceBeiHaiCity	2015	4.23411	5.33209		2.89037	2.06897		0	0	0		10.9196	0.5046	1.29939	0.333469	1.40131			4.59188	0.457		0
GuangXi	GuangXiProvinceBeiHaiCity	2016	5.05625	6.92521		2.77259	1.93906		0	0	0		11.0281	0.5127	1.38567	1.59493	1.87017			4.50756	0.626		0
GuangXi	GuangXiProvinceBeiHaiCity	2017	4.74493	6.15066		2.77259	1.69082		0	0	0		11.2169	0.4967	0.463629	2.15688	1.94137			4.44394	0.402		0
GuangXi	GuangXiProvinceBeiHaiCity	2018	4.91265	7.33886		3.78419	3.76344		0	0	0		11.1925	0.4807	0.277338	2.59819	2.74208			4.37513	0.419		0
GuangXi	GuangXiProvinceBeiHaiCity	2019	4.35671	3.3543		3.43399	0.747664		0	0	0		11.251	0.4288	0.602678	1.15777	2.80506			4.60357	0.378		0
GuangXi	GuangXiProvinceBeiHaiCity	2020	4.35671	5.1882		3.73767	0.534759		0	0	0		11.2748	0.3806	0.000177019	0.232909	2.69414			4.61254	0.337		0
GuangXi	GuangXiProvinceBeiHaiCity	2021	4.17439	3.1225		3.71357	1.24434		0	0	0		11.2986	0.4229	0.000177019	0.325992	2.58322			4.42485	0.296		0
GuangXi	GuangXiProvinceBeiHaiCity	2022	3.80666	4.96575		3.7612	0.589971		0	0	0		11.3224	0.4652	0.000177019	0.419075	2.47231			4.50877	0.255		0
GuangXi	GuangXiProvinceChongZuoCity	2005	0.693147	0		0.693147	0		0	0	0		8.78966	0.2887	0.470484	0.0937735	0.21886			0.364643	0.341		0.01
GuangXi	GuangXiProvinceChongZuoCity	2006	0.693147	0		0.693147	0		0	0	0		9.03193	0.3432	2.22973	0.17788	0.215738			-1.46968	0.325		0
GuangXi	GuangXiProvinceChongZuoCity	2007	0.693147	0		0.693147	0		0	0	0		9.28971	0.3369	2.83634	0.574629	0.232344			2.64617	0.781		0
GuangXi	GuangXiProvinceChongZuoCity	2008	1.15129	8.33333		0.693147	0		0	0	0		9.41132	0.3562	2.79561	0.630303	0.846792			3.33113	0.197		0
GuangXi	GuangXiProvinceChongZuoCity	2009	1.60944	16.6667		0.693147	1.28205		0	0	0		9.54115	0.3529	1.32308	0.568263	0.819681			3.91042	0.225		0
GuangXi	GuangXiProvinceChongZuoCity	2010	1.49787	10.1852		0.693147	2.5641		0	0	0		9.83	0.38	0.353857	0.553234	0.829792			4.15873	0.22		0
GuangXi	GuangXiProvinceChongZuoCity	2011	1.38629	3.7037		0.693147	3.84615		0	0	0		10.1088	0.4014	0.293888	0.743633	0.866951			3.98713	0.321		0
GuangXi	GuangXiProvinceChongZuoCity	2012	1.60944	2.77778		1.09861	3.125		0	0	0		10.1769	0.409	0.429435	0.890392	1.2491			4.09451	0.329		0
GuangXi	GuangXiProvinceChongZuoCity	2013	2.70805	6.32184		1.38629	3.1746		0	0	0		10.0719	0.4246	0.484859	0.961665	1.42365			4.16247	0.324		0
GuangXi	GuangXiProvinceChongZuoCity	2014	3.58352	8.13648		2.19722	3.22581		0	0	0		10.3717	0.427	0.598374	1.07545	1.56672			4.43082	0.303		0
GuangXi	GuangXiProvinceChongZuoCity	2015	3.71357	4.77569		2.3979	3.75		0	0	0		10.415	0.4022	0.672531	0.909281	1.71825			4.59188	0.457		0
GuangXi	GuangXiProvinceChongZuoCity	2016	4.07754	6.81502		3.09104	4.41176		0	0	0		10.523	0.4055	0.154657	0.498398	1.73263			4.50756	0.626		0
GuangXi	GuangXiProvinceChongZuoCity	2017	4.33073	5		3.17805	2.89474		0	0	0		10.6846	0.42395	0.0275988	0.498035	1.673			4.44394	0.402		0
GuangXi	GuangXiProvinceChongZuoCity	2018	3.93183	5.68182		3.66356	3.54839		0	0	0		10.7906	0.4424	0.213139	0.374002	2.50401			4.37513	0.419		0
GuangXi	GuangXiProvinceChongZuoCity	2019	3.63759	1.47493		2.89037	1.35501		0	0	0		10.4949	0.2812	0.514937	0.27308	3.39984			4.60357	0.378		0
GuangXi	GuangXiProvinceChongZuoCity	2020	4.20469	2.10632		3.73767	0.928382		0	0	0		10.5644	0.288	0.000177019	0.206142	4.10165			4.61254	0.337		0
GuangXi	GuangXiProvinceChongZuoCity	2021	4.39445	3.3275		4.15888	1.44778		0	0	0		10.765	0.3519	0.000177019	0.339971	4.80347			4.42485	0.296		0
GuangXi	GuangXiProvinceChongZuoCity	2022	3.82864	4.37376		4.09434	0.806452		0	0	0		10.9656	0.4158	0.000177019	0.4738	5.50528			4.50877	0.255		0
GuangXi	GuangXiProvinceFangChengGangCity	2005	1.09861	0		0.693147	0		0	0	0		7.78156	0.09	0.000177019	0.0811792	0.0432188			0.364643	0.341		0.01
GuangXi	GuangXiProvinceFangChengGangCity	2006	0.997246	0		0.693147	0		0	0	0		9.59988	0.427	3.31035	0.0481159	0.0648519			-1.46968	0.325		0
GuangXi	GuangXiProvinceFangChengGangCity	2007	0.89588	0		0.693147	0		0	0	0		9.86936	0.4829	2.83771	0.245757	0.0864851			2.64617	0.781		0
GuangXi	GuangXiProvinceFangChengGangCity	2008	0.794513	0		0.693147	0		0	0	0		10.1415	0.4988	1.66769	0.252513	0.108118			3.33113	0.197		0
GuangXi	GuangXiProvinceFangChengGangCity	2009	0.693147	0		0.693147	0		0	0	0		10.2956	0.4977	1.07865	0.298729	0.129751			3.91042	0.225		0
GuangXi	GuangXiProvinceFangChengGangCity	2010	1.24245	1.875		0.693147	0		0	0	0		10.5258	0.4986	0.935304	0.257766	0.151384			4.15873	0.22		0
GuangXi	GuangXiProvinceFangChengGangCity	2011	1.79176	3.75		0.693147	0		0	0	0		10.7667	0.526	0.192622	0.391457	0.173018			3.98713	0.321		0
GuangXi	GuangXiProvinceFangChengGangCity	2012	3.21888	6.11511		0.693147	0		0	0	0		10.8258	0.526	0.262882	0.651	0.194651			4.09451	0.329		0
GuangXi	GuangXiProvinceFangChengGangCity	2013	2.99573	4.18605		2.07944	0		0	0	0		10.9414	0.5638	0.261811	0.951977	0.359247			4.16247	0.324		0
GuangXi	GuangXiProvinceFangChengGangCity	2014	3.78419	4.38729		2.70805	1.14943		0	0	0		11.085	0.5779	0.24313	1.45124	0.355839			4.43082	0.303		0
GuangXi	GuangXiProvinceFangChengGangCity	2015	4.04305	4.14747		2.77259	2.74725		0	0	0		11.1269	0.5687	0.286975	0.507827	0.372451			4.59188	0.457		0
GuangXi	GuangXiProvinceFangChengGangCity	2016	4.70953	6.83311		2.07944	1.50376		0	0	0		11.2008	0.5714	0.882413	0.509953	0.373196			4.50756	0.626		0
GuangXi	GuangXiProvinceFangChengGangCity	2017	4.27667	5.88813		2.63906	4.7619		0	0	0		11.2816	0.5324	0.00673705	0.276508	0.557143			4.44394	0.402		0
GuangXi	GuangXiProvinceFangChengGangCity	2018	2.48491	1.58103		2.77259	1.31579		0	0	0		11.2064	0.4934	0.147292	0.311843	0.492929			4.37513	0.419		0
GuangXi	GuangXiProvinceFangChengGangCity	2019	3.80666	4.04313		2.3979	1.68776		0	0	0		11.2004	0.4719	0.390784	0.286166	0.4941			4.60357	0.378		0
GuangXi	GuangXiProvinceFangChengGangCity	2020	3.2581	2.55814		3.55535	2.00573		0	0	0		11.1662	0.4748	0.000177019	0.223059	0.495271			4.61254	0.337		0
GuangXi	GuangXiProvinceFangChengGangCity	2021	3.98898	3.85289		3.04452	0.985222		0	0	0		11.2587	0.489	0.000177019	0.332299	0.496441			4.42485	0.296		0
GuangXi	GuangXiProvinceFangChengGangCity	2022	3.2581	3.92157		3.89182	1.4975		0	0	0		11.3511	0.5032	0.000177019	0.441539	0.497612			4.50877	0.255		0
GuangXi	GuangXiProvinceGuiGangCity	2005	1.09861	0		1.38629	1.75439		0	0	0		8.47637	0.3384	1.17599	0.0265328	0.0432188			0.364643	0.341		0.01
GuangXi	GuangXiProvinceGuiGangCity	2006	1.60944	3.8961		1.09861	0		0	0	0		8.6282	0.3507	1.41585	0.0270804	0.0461725			-1.46968	0.325		0
GuangXi	GuangXiProvinceGuiGangCity	2007	1.60944	5.17241		0.693147	0		0	0	0		8.99194	0.3877	2.1416	0.516265	0.0491261			2.64617	0.781		0
GuangXi	GuangXiProvinceGuiGangCity	2008	1.79176	2.72727		0.693147	0		0	0	0		9.14697	0.4053	2.32144	0.236295	0.0520798			3.33113	0.197		0
GuangXi	GuangXiProvinceGuiGangCity	2009	1.38629	2.5		1.09861	0		0	0	0		9.23161	0.4162	2.11469	0.196924	0.0550335			3.91042	0.225		0
GuangXi	GuangXiProvinceGuiGangCity	2010	2.83321	9		1.38629	0		0	0	0		9.43596	0.4558	1.94165	0.170927	0.0462954			4.15873	0.22		0
GuangXi	GuangXiProvinceGuiGangCity	2011	2.07944	2.96296		1.94591	0		0	0	0		9.63201	0.4193	2.15311	0.331396	0.0455562			3.98713	0.321		0
GuangXi	GuangXiProvinceGuiGangCity	2012	3.21888	4.83871		1.38629	0		0	0	0		9.69775	0.4025	0.157259	0.451749	0.0323835			4.09451	0.329		0
GuangXi	GuangXiProvinceGuiGangCity	2013	2.99573	1.68421		2.83321	0.689655		0	0	0		9.53184	0.4088	0.169852	0.715633	0.0395764			4.16247	0.324		0
GuangXi	GuangXiProvinceGuiGangCity	2014	3.71357	4.14365		2.56495	0.651466		0	0	0		9.8524	0.4042	0.167795	0.727333	0.0467693			4.43082	0.303		0
GuangXi	GuangXiProvinceGuiGangCity	2015	3.82864	2.83806		2.89037	1.41414		0	0	0		9.91542	0.4028	0.182129	0.624693	0.0539622			4.59188	0.457		0
GuangXi	GuangXiProvinceGuiGangCity	2016	4.27667	2.9703		3.09104	0.675676		0	0	0		10.0092	0.4101	0.201606	0.19958	0.0611551			4.50756	0.626		0
GuangXi	GuangXiProvinceGuiGangCity	2017	4.31749	2.15539		3.21888	1.26382		0	0	0		10.1209	0.4162	0.21244	0.136796	0.068348			4.44394	0.402		0
GuangXi	GuangXiProvinceGuiGangCity	2018	4.48864	2.72823		3.7612	0.777778		0	0	0		10.19	0.4223	0.226373	0.208335	0.0755409			4.37513	0.419		0
GuangXi	GuangXiProvinceGuiGangCity	2019	4.36945	1.07893		3.7612	0.403877		0	0	0		10.2559	0.3655	0.260366	0.575009	0.0827337			4.60357	0.378		0
GuangXi	GuangXiProvinceGuiGangCity	2020	4.86753	1.75439		4.27667	0.351582		0	0	0		10.3534	0.3636	0.000177019	0.712308	0.0899266			4.61254	0.337		0
GuangXi	GuangXiProvinceGuiGangCity	2021	4.64439	1.68539		4.62497	0.171748		0	0	0		10.4525	0.3628	0.000177019	1.01703	0.0971195			4.42485	0.296		0
GuangXi	GuangXiProvinceGuiGangCity	2022	3.58352	1.99653		4.02535	0.231696		0	0	0		10.5517	0.362	0.000177019	1.32175	0.104312			4.50877	0.255		0
GuangXi	GuangXiProvinceGuiLinCity	2005	3.49651	3.4398		2.56495	0.813008		0	1	2012		9.29266	0.3936	0.535359	0.326965	1.41621			0.364643	0.341		0.01
GuangXi	GuangXiProvinceGuiLinCity	2006	3.29584	1.56556		2.99573	0.977199		0	1	2012		9.40993	0.4122	0.88554	0.331788	1.70564			-1.46968	0.325		0
GuangXi	GuangXiProvinceGuiLinCity	2007	3.82864	2.65823		3.2581	0.813008		0	1	2012		9.60427	0.4262	0.951726	1.22128	1.74864			2.64617	0.781		0
GuangXi	GuangXiProvinceGuiLinCity	2008	3.78419	2.90023		3.4012	0.821018		0	1	2012		9.76623	0.4524	1.34022	1.06497	1.68376			3.33113	0.197		0
GuangXi	GuangXiProvinceGuiLinCity	2009	3.68888	1.98675		3.3322	1.09439		0	1	2012		9.82244	0.438	1.40231	1.12438	1.99846			3.91042	0.225		0
GuangXi	GuangXiProvinceGuiLinCity	2010	4.15888	3.78007		3.68888	0.893997		0	1	2012		10.0364	0.4461	0.131027	1.03502	2.47298			4.15873	0.22		0
GuangXi	GuangXiProvinceGuiLinCity	2011	4.2485	2.06264		3.73767	0.681818		0	1	2012		10.0769	0.4669	0.166924	1.13433	2.77811			3.98713	0.321		0
GuangXi	GuangXiProvinceGuiLinCity	2012	5.01064	4.39073		4.23411	1.68697		1	1	2012		10.3369	0.4697	0.177598	1.20567	2.97294			4.09451	0.329		0
GuangXi	GuangXiProvinceGuiLinCity	2013	5.35186	4.69622		4.52179	1.72414		1	1	2012		10.366	0.4782	0.188534	1.50031	3.0955			4.16247	0.324		0
GuangXi	GuangXiProvinceGuiLinCity	2014	5.64545	4.32152		4.80402	1.89633		1	1	2012		10.5264	0.4735	0.487073	1.46286	3.54653			4.43082	0.303		0
GuangXi	GuangXiProvinceGuiLinCity	2015	6.07993	5.19177		4.85203	2.20662		1	1	2012		10.5797	0.4637	2.09173	0.934142	4.30081			4.59188	0.457		0
GuangXi	GuangXiProvinceGuiLinCity	2016	6.2804	5.82564		5.10595	2.82638		1	1	2012		10.6266	0.4461	0.521636	0.89467	4.29944			4.50756	0.626		0
GuangXi	GuangXiProvinceGuiLinCity	2017	6.63068	7.20133		5.03695	2.24066		1	1	2012		10.6123	0.37825	0.137962	0.589169	3.35762			4.44394	0.402		0
GuangXi	GuangXiProvinceGuiLinCity	2018	6.04973	4.82598		5.31321	1.64209		1	1	2012		10.5842	0.3104	0.1656	0.583952	4.02929			4.37513	0.419		0
GuangXi	GuangXiProvinceGuiLinCity	2019	5.87212	3.61263		5.09987	0.745739		1	1	2012		10.6285	0.2255	0.205448	0.550762	3.99895			4.60357	0.378		0
GuangXi	GuangXiProvinceGuiLinCity	2020	6.10032	3.94281		5.39363	1.34672		1	1	2012		10.6555	0.2282	0.000177019	0.585663	4.58899			4.61254	0.337		0
GuangXi	GuangXiProvinceGuiLinCity	2021	5.98141	3.08249		5.67675	1.23996		1	1	2012		10.7529	0.219	0.000177019	0.541588	5.17904			4.42485	0.296		0
GuangXi	GuangXiProvinceGuiLinCity	2022	5.55683	4.62718		5.70044	1.85482		1	1	2012		10.8504	0.2098	0.000177019	0.497513	5.76909			4.50877	0.255		0
GuangXi	GuangXiProvinceHeChiCity	2005	0.693147	3.7037		1.09861	2.5		0	0	0		8.59508	0.3676	0.897702	0.206094	0.0975234			0.364643	0.341		0.01
GuangXi	GuangXiProvinceHeChiCity	2006	1.15129	1.85185		1.09861	0		0	0	0		8.77168	0.4053	0.316128	0.248617	0.0566091			-1.46968	0.325		0
GuangXi	GuangXiProvinceHeChiCity	2007	1.60944	0		1.35403	0		0	0	0		9.04617	0.4523	0.150028	0.674753	0.0773823			2.64617	0.781		0
GuangXi	GuangXiProvinceHeChiCity	2008	0.693147	0		1.60944	0		0	0	0		9.17647	0.4531	0.0202314	0.653459	0.120103			3.33113	0.197		0
GuangXi	GuangXiProvinceHeChiCity	2009	0.693147	0		0.693147	0		0	0	0		9.20523	0.4333	0.35264	0.623551	0.297595			3.91042	0.225		0
GuangXi	GuangXiProvinceHeChiCity	2010	2.07944	5		0.693147	0		0	0	0		9.54051	0.4614	0.213308	0.535511	0.322353			4.15873	0.22		0
GuangXi	GuangXiProvinceHeChiCity	2011	1.79176	2.91262		1.60944	1.33333		0	0	0		9.62516	0.4134	0.108622	0.639252	0.284467			3.98713	0.321		0
GuangXi	GuangXiProvinceHeChiCity	2012	3.29584	9.76744		1.94591	2.8169		0	0	0		9.57997	0.3538	0.1212	0.778107	0.298251			4.09451	0.329		0
GuangXi	GuangXiProvinceHeChiCity	2013	3.61092	5.12821		2.3979	0.653595		0	0	0		9.45478	0.359	0.885598	0.889741	0.330481			4.16247	0.324		0
GuangXi	GuangXiProvinceHeChiCity	2014	3.7612	3.89805		2.70805	0.478469		0	0	0		9.76847	0.3413	1.08435	0.868481	0.361372			4.43082	0.303		0
GuangXi	GuangXiProvinceHeChiCity	2015	3.89182	4.0305		3.21888	2.47678		0	0	0		9.78925	0.3236	0.0492802	0.582775	0.391412			4.59188	0.457		0
GuangXi	GuangXiProvinceHeChiCity	2016	4.94164	5.51758		3.58352	2.93542		0	0	0		9.84384	0.3041	0.0196081	0.435396	0.430699			4.50756	0.626		0
GuangXi	GuangXiProvinceHeChiCity	2017	4.66344	6.57119		3.2581	1.60428		0	0	0		9.94851	0.3105	0.0216911	0.370492	0.48793			4.44394	0.402		0
GuangXi	GuangXiProvinceHeChiCity	2018	4.11087	2.83105		4.00733	4.25139		0	0	0		10.0124	0.3169	0.00436515	0.32063	0.518222			4.37513	0.419		0
GuangXi	GuangXiProvinceHeChiCity	2019	4.06044	2.84858		3.66356	2.99065		0	0	0		10.1147	0.2817	0.0785706	0.21005	0.583618			4.60357	0.378		0
GuangXi	GuangXiProvinceHeChiCity	2020	4.48864	1.77936		3.89182	0.253485		0	0	0		10.208	0.2845	0.000177019	0.144698	0.611			4.61254	0.337		0
GuangXi	GuangXiProvinceHeChiCity	2021	4.15888	2.04444		4.2485	0.358423		0	0	0		10.3242	0.2831	0.000177019	0.149173	0.638383			4.42485	0.296		0
GuangXi	GuangXiProvinceHeChiCity	2022	3.78419	3.51759		4.09434	0.548948		0	0	0		10.4404	0.2817	0.000177019	0.153648	0.665766			4.50877	0.255		0
GuangXi	GuangXiProvinceHeZhouCity	2005	0.693147	0		0.693147	0		0	0	0		8.96495	0.4338	0.55882	0.168267	0.284316			0.364643	0.341		0.01
GuangXi	GuangXiProvinceHeZhouCity	2006	0.794513	0.833333		0.693147	0		0	0	0		9.09661	0.4669	0.471198	0.132797	0.297716			-1.46968	0.325		0
GuangXi	GuangXiProvinceHeZhouCity	2007	0.89588	1.66667		0.693147	0		0	0	0		9.35461	0.4933	0.0893275	0.432994	0.392198			2.64617	0.781		0
GuangXi	GuangXiProvinceHeZhouCity	2008	0.997246	2.5		0.693147	0		0	0	0		9.40121	0.5252	0.148331	0.461269	0.358898			3.33113	0.197		0
GuangXi	GuangXiProvinceHeZhouCity	2009	1.09861	3.33333		0.693147	0		0	0	0		9.35643	0.4497	0.249704	0.460108	0.432515			3.91042	0.225		0
GuangXi	GuangXiProvinceHeZhouCity	2010	2.77259	8.39695		0.693147	0		0	0	0		9.58741	0.4701	1.31482	0.47773	0.441916			4.15873	0.22		0
GuangXi	GuangXiProvinceHeZhouCity	2011	2.07944	2.25225		1.60944	0		0	0	0		9.80714	0.4632	1.49998	0.532738	0.445949			3.98713	0.321		0
GuangXi	GuangXiProvinceHeZhouCity	2012	2.77259	2.99728		1.38629	0		0	0	0		9.89868	0.4656	1.44116	1.09923	0.430389			4.09451	0.329		0
GuangXi	GuangXiProvinceHeZhouCity	2013	2.94444	3.05677		1.09861	0		0	0	0		9.80439	0.4631	0.984692	1.1035	0.42911			4.16247	0.324		0
GuangXi	GuangXiProvinceHeZhouCity	2014	3.13549	2.19146		2.19722	1.76471		0	0	0		10.0144	0.4283	1.23546	1.28321	0.42205			4.43082	0.303		0
GuangXi	GuangXiProvinceHeZhouCity	2015	3.71357	2.80047		2.30259	0.564972		0	0	0		10.051	0.4031	0.105113	0.748379	0.487927			4.59188	0.457		0
GuangXi	GuangXiProvinceHeZhouCity	2016	4.09434	3.61068		2.89037	0.31348		0	0	0		10.1464	0.4082	0.170611	0.375425	0.565679			4.50756	0.626		0
GuangXi	GuangXiProvinceHeZhouCity	2017	4.41884	3.70156		2.70805	1.32275		0	0	0		10.1962	0.38115	0.0820555	0.616658	0.65082			4.44394	0.402		0
GuangXi	GuangXiProvinceHeZhouCity	2018	4.34381	3.72671		3.4012	1.35922		0	0	0		10.2815	0.3541	0.0535867	0.623099	0.675285			4.37513	0.419		0
GuangXi	GuangXiProvinceHeZhouCity	2019	3.7612	1.60296		3.13549	0.352734		0	0	0		10.4245	0.3493	0.089651	0.207702	0.704153			4.60357	0.378		0
GuangXi	GuangXiProvinceHeZhouCity	2020	4.07754	1.78268		3.71357	0.643777		0	0	0		10.5331	0.3422	0.000177019	0.10719	0.788663			4.61254	0.337		0
GuangXi	GuangXiProvinceHeZhouCity	2021	3.91202	1.39688		3.91202	0.586756		0	0	0		10.7154	0.3795	0.000177019	0.525582	0.873173			4.42485	0.296		0
GuangXi	GuangXiProvinceHeZhouCity	2022	3.29584	0.862069		3.78419	0.325468		0	0	0		10.8977	0.4168	0.000177019	0.943975	0.957682			4.50877	0.255		0
GuangXi	GuangXiProvinceLaiBinCity	2005	1.09861	5.55556		0.693147	0		0	0	0		8.84116	0.3861	0.000177019	0.149816	0.182212			0.364643	0.341		0.01
GuangXi	GuangXiProvinceLaiBinCity	2006	0.693147	6.66667		0.693147	0		0	0	0		9.01554	0.3869	0.0701355	0.155386	0.203093			-1.46968	0.325		0
GuangXi	GuangXiProvinceLaiBinCity	2007	1.60944	21.0526		0.693147	0		0	0	0		9.2921	0.3954	0.633506	0.268124	0.205797			2.64617	0.781		0
GuangXi	GuangXiProvinceLaiBinCity	2008	0.693147	4		0.693147	2.17391		0	0	0		9.38455	0.4272	0.677674	0.336879	0.228852			3.33113	0.197		0
GuangXi	GuangXiProvinceLaiBinCity	2009	1.79176	7.89474		0.693147	4.34783		0	0	0		9.47016	0.4324	0.254201	0.399063	0.233202			3.91042	0.225		0
GuangXi	GuangXiProvinceLaiBinCity	2010	1.79176	5.52632		1.09861	0		0	0	0		9.81842	0.4742	0.017221	0.342172	0.225106			4.15873	0.22		0
GuangXi	GuangXiProvinceLaiBinCity	2011	1.79176	3.15789		1.09861	4.54545		0	0	0		10.0456	0.4766	0.465734	0.582436	0.21689			3.98713	0.321		0
GuangXi	GuangXiProvinceLaiBinCity	2012	2.99573	6.79012		1.60944	2		0	0	0		10.0934	0.459	0.296788	0.980988	0.227584			4.09451	0.329		0
GuangXi	GuangXiProvinceLaiBinCity	2013	3.04452	5.41872		2.56495	0		0	0	0		9.91041	0.4258	0.271479	1.22919	0.246283			4.16247	0.324		0
GuangXi	GuangXiProvinceLaiBinCity	2014	3.61092	6.70241		2.19722	0		0	0	0		10.1489	0.414	0.0938299	1.27337	0.272785			4.43082	0.303		0
GuangXi	GuangXiProvinceLaiBinCity	2015	3.4012	3.27553		2.77259	0.913242		0	0	0		10.153	0.391	0.331244	0.488013	0.357283			4.59188	0.457		0
GuangXi	GuangXiProvinceLaiBinCity	2016	3.8712	3.95299		2.63906	2.12766		0	0	0		10.1993	0.3734	0.268574	0.284752	0.4429			4.50756	0.626		0
GuangXi	GuangXiProvinceLaiBinCity	2017	3.8712	4.09731		2.83321	2.08333		0	0	0		10.3102	0.35945	0.208854	0.142106	0.506754			4.44394	0.402		0
GuangXi	GuangXiProvinceLaiBinCity	2018	3.68888	2.65393		3.17805	1.63043		0	0	0		10.345	0.3455	0.00143356	0.127555	0.633606			4.37513	0.419		0
GuangXi	GuangXiProvinceLaiBinCity	2019	3.43399	1.74497		2.3979	0		0	0	0		10.2824	0.2786	0.161492	0.0947199	0.897148			4.60357	0.378		0
GuangXi	GuangXiProvinceLaiBinCity	2020	3.98898	2.45283		3.2581	0.58309		0	0	0		10.4323	0.272	0.000177019	0.105596	0.989894			4.61254	0.337		0
GuangXi	GuangXiProvinceLaiBinCity	2021	3.78419	2.06398		3.61092	0.60423		0	0	0		10.5989	0.2869	0.000177019	0.200042	1.08264			4.42485	0.296		0
GuangXi	GuangXiProvinceLaiBinCity	2022	3.29584	3.22581		3.49651	0.71599		0	0	0		10.7655	0.3018	0.000177019	0.294489	1.17538			4.50877	0.255		0
GuangXi	GuangXiProvinceNanNingCity	2005	3.3322	3.21716		2.99573	1.59744		0	0	0		9.31082	0.3196	0.971423	0.253566	2.42781			0.364643	0.341		0.01
GuangXi	GuangXiProvinceNanNingCity	2006	3.93183	4.53564		3.09104	2.11268		0	0	0		9.47815	0.3417	1.37202	0.252798	3.01761			-1.46968	0.325		0
GuangXi	GuangXiProvinceNanNingCity	2007	3.93183	4.24448		3.46574	0.536193		0	0	0		9.66612	0.3482	1.31892	1.44601	3.48751			2.64617	0.781		0
GuangXi	GuangXiProvinceNanNingCity	2008	4.40672	6.72948		3.58352	0.845666		0	0	0		9.85964	0.3465	1.19108	1.47035	4.22739			3.33113	0.197		0
GuangXi	GuangXiProvinceNanNingCity	2009	4.70953	6.74847		3.71357	1.43369		0	0	0		9.99629	0.3459	1.24751	1.1909	3.69073			3.91042	0.225		0
GuangXi	GuangXiProvinceNanNingCity	2010	4.86753	5.65401		4.26268	1.66667		0	0	0		10.1512	0.3621	1.31102	1.08807	3.90783			4.15873	0.22		0
GuangXi	GuangXiProvinceNanNingCity	2011	5.29832	6.86158		4.54329	2.0794		0	0	0		10.3473	0.3751	1.09054	1.25852	4.15771			3.98713	0.321		0
GuangXi	GuangXiProvinceNanNingCity	2012	5.87774	7.45276		4.95583	2.24561		0	0	0		10.4669	0.3838	0.398493	1.36868	4.45756			4.09451	0.329		0
GuangXi	GuangXiProvinceNanNingCity	2013	6.28413	8.46488		5.45959	4.0275		0	0	0		10.5642	0.3962	1.28172	1.48407	6.09503			4.16247	0.324		0
GuangXi	GuangXiProvinceNanNingCity	2014	6.67456	7.83546		5.76205	4.12862		0	0	0		10.676	0.3975	0.491436	1.55571	4.88195			4.43082	0.303		0
GuangXi	GuangXiProvinceNanNingCity	2015	6.85751	6.54837		6.11368	4.24967		0	0	0		10.8009	0.3946	0.56646	1.10532	5.06859			4.59188	0.457		0
GuangXi	GuangXiProvinceNanNingCity	2016	7.11964	6.28477		6.19848	6.38916		0	0	0		10.8728	0.3852	0.286241	0.879878	5.32621			4.50756	0.626		0
GuangXi	GuangXiProvinceNanNingCity	2017	7.22911	6.22682		6.30445	5.6608		0	0	0		10.9673	0.3448	0.371159	0.996843	5.62386			4.44394	0.402		0
GuangXi	GuangXiProvinceNanNingCity	2018	7.14125	5.88181		6.55536	3.30793		0	0	0		10.9313	0.3044	0.231278	1.12479	5.82359			4.37513	0.419		0
GuangXi	GuangXiProvinceNanNingCity	2019	7.23201	4.86924		6.63857	2.37389		0	0	0		11.0307	0.2319	0.474767	1.35159	6.23237			4.60357	0.378		0
GuangXi	GuangXiProvinceNanNingCity	2020	7.39634	4.45065		6.7901	0.967851		0	0	0		10.9091	0.2294	0.000177019	1.61243	6.97847			4.61254	0.337		0
GuangXi	GuangXiProvinceNanNingCity	2021	7.36645	4.99242		7.17549	1.50296		0	0	0		10.9723	0.2341	0.000177019	1.76106	7.72458			4.42485	0.296		0
GuangXi	GuangXiProvinceNanNingCity	2022	6.99026	7.05588		7.10661	2.47071		0	0	0		11.0356	0.2388	0.000177019	1.90968	8.47069			4.50877	0.255		0
GuangXi	GuangXiProvinceQinZhouCity	2005	0.693147	0		0.693147	0		0	0	0		8.69951	0.3166	2.34885	0.126537	0.198505			0.364643	0.341		0.01
GuangXi	GuangXiProvinceQinZhouCity	2006	0.693147	0		0.693147	0		0	0	0		8.86884	0.356	2.33066	0.111621	0.142529			-1.46968	0.325		0
GuangXi	GuangXiProvinceQinZhouCity	2007	1.09861	1.92308		0.693147	0		0	0	0		9.16451	0.3742	3.69591	0.262585	0.397652			2.64617	0.781		0
GuangXi	GuangXiProvinceQinZhouCity	2008	1.60944	5.71429		0.693147	0		0	0	0		9.37076	0.3988	3.32255	0.266403	0.625031			3.33113	0.197		0
GuangXi	GuangXiProvinceQinZhouCity	2009	1.94591	1.07527		1.09861	0		0	0	0		9.41017	0.3567	3.81665	0.244941	0.587489			3.91042	0.225		0
GuangXi	GuangXiProvinceQinZhouCity	2010	2.30259	1.5748		2.19722	0		0	0	0		9.7251	0.4197	1.88888	0.271925	0.582742			4.15873	0.22		0
GuangXi	GuangXiProvinceQinZhouCity	2011	2.30259	2.48447		1.94591	0		0	0	0		10.04	0.4496	1.51719	0.254067	0.425844			3.98713	0.321		0
GuangXi	GuangXiProvinceQinZhouCity	2012	3.04452	4.31894		1.79176	0.662252		0	0	0		10.0055	0.4183	1.44636	0.899156	0.364692			4.09451	0.329		0
GuangXi	GuangXiProvinceQinZhouCity	2013	3.04452	2.88462		2.63906	1.1811		0	0	0		9.85146	0.4204	4.4287	1.00052	0.447339			4.16247	0.324		0
GuangXi	GuangXiProvinceQinZhouCity	2014	4.23411	5.11583		2.30259	0.413223		0	0	0		10.2025	0.3964	1.18098	1.12969	0.441517			4.43082	0.303		0
GuangXi	GuangXiProvinceQinZhouCity	2015	3.98898	4.07938		3.17805	1.73697		0	0	0		10.2942	0.4042	2.13346	1.26531	0.543331			4.59188	0.457		0
GuangXi	GuangXiProvinceQinZhouCity	2016	4.94164	6		3.17805	1.31926		0	0	0		10.4388	0.4373	0.72803	0.943175	0.715892			4.50756	0.626		0
GuangXi	GuangXiProvinceQinZhouCity	2017	4.65396	3.30903		3.61092	1.51229		0	0	0		10.6006	0.425	1.19528	0.48246	0.467932			4.44394	0.402		0
GuangXi	GuangXiProvinceQinZhouCity	2018	4.35671	3.16302		4.15888	1.3468		0	0	0		10.5775	0.4127	0.421896	0.582985	0.510072			4.37513	0.419		0
GuangXi	GuangXiProvinceQinZhouCity	2019	3.98898	1.78218		3.52636	1.14007		0	0	0		10.6194	0.3332	0.67179	0.571129	0.634761			4.60357	0.378		0
GuangXi	GuangXiProvinceQinZhouCity	2020	4.95583	2.24242		3.98898	0.605449		0	0	0		10.6467	0.281	0.000177019	0.39652	0.740948			4.61254	0.337		0
GuangXi	GuangXiProvinceQinZhouCity	2021	4.72739	2.69278		4.84419	0.610128		0	0	0		10.8159	0.3234	0.000177019	0.391285	0.847136			4.42485	0.296		0
GuangXi	GuangXiProvinceQinZhouCity	2022	4.07754	2.16942		4.57471	1.36307		0	0	0		10.985	0.3658	0.000177019	0.386049	0.953324			4.50877	0.255		0
GuangXi	GuangXiProvinceWuZhouCity	2005	1.60944	3.92157		1.60944	0		0	0	0		7.78156	0.09	0.000177019	0.110243	0.295485			0.364643	0.341		0.01
GuangXi	GuangXiProvinceWuZhouCity	2006	1.60944	3.2967		1.15129	0		0	0	0		9.08398	0.4668	3.81173	0.108448	0.293816			-1.46968	0.325		0
GuangXi	GuangXiProvinceWuZhouCity	2007	1.38629	2.04082		0.693147	0		0	0	0		9.2653	0.5163	3.2717	0.421727	0.29489			2.64617	0.781		0
GuangXi	GuangXiProvinceWuZhouCity	2008	1.38629	1.31579		0.693147	0		0	0	0		9.48151	0.5386	2.5951	0.451172	0.318806			3.33113	0.197		0
GuangXi	GuangXiProvinceWuZhouCity	2009	1.38629	0		1.09861	0		0	0	0		9.60076	0.5436	2.40925	0.27657	0.345752			3.91042	0.225		0
GuangXi	GuangXiProvinceWuZhouCity	2010	1.38629	0.684932		1.79176	0		0	0	0		9.82914	0.5891	1.93053	0.296128	0.350475			4.15873	0.22		0
GuangXi	GuangXiProvinceWuZhouCity	2011	2.19722	1.08696		1.38629	0.598802		0	0	0		10.1423	0.6269	1.82886	0.746949	0.394261			3.98713	0.321		0
GuangXi	GuangXiProvinceWuZhouCity	2012	2.94444	2.08668		1.94591	0		0	0	0		10.2585	0.6308	0.554234	1.07147	0.474052			4.09451	0.329		0
GuangXi	GuangXiProvinceWuZhouCity	2013	2.83321	1.55844		1.94591	0.215054		0	0	0		10.2927	0.6603	0.18916	1.40117	0.400625			4.16247	0.324		0
GuangXi	GuangXiProvinceWuZhouCity	2014	3.21888	1.69312		2.19722	0.873362		0	0	0		10.3511	0.6067	0.0621886	1.33332	0.418454			4.43082	0.303		0
GuangXi	GuangXiProvinceWuZhouCity	2015	3.29584	1.38675		2.70805	0.407332		0	0	0		10.4942	0.5785	0.082981	0.710528	0.464265			4.59188	0.457		0
GuangXi	GuangXiProvinceWuZhouCity	2016	4.26268	2.58131		2.94444	0.455235		0	0	0		10.5732	0.5797	0.0236166	0.449679	0.549885			4.50756	0.626		0
GuangXi	GuangXiProvinceWuZhouCity	2017	4.81218	4.62287		2.94444	1.01695		0	0	0		10.6963	0.4922	0.0547471	0.474991	0.594155			4.44394	0.402		0
GuangXi	GuangXiProvinceWuZhouCity	2018	4.43082	3.50761		3.82864	0.511771		0	0	0		10.4274	0.4047	0.0775572	0.807776	0.452727			4.37513	0.419		0
GuangXi	GuangXiProvinceWuZhouCity	2019	4.34381	1.72911		3.13549	0.19084		0	0	0		10.3829	0.3447	0.236958	0.494411	0.714193			4.60357	0.378		0
GuangXi	GuangXiProvinceWuZhouCity	2020	4.68213	2.09858		4.21951	0.683371		0	0	0		10.551	0.3543	0.000177019	0.635135	0.868505			4.61254	0.337		0
GuangXi	GuangXiProvinceWuZhouCity	2021	4.38203	2.08445		4.27667	0.41645		0	0	0		10.7886	0.4302	0.000177019	1.02469	1.02282			4.42485	0.296		0
GuangXi	GuangXiProvinceWuZhouCity	2022	3.89182	1.63462		4.15888	0.2849		0	0	0		11.0262	0.5061	0.000177019	1.41425	1.17713			4.50877	0.255		0
GuangXi	GuangXiProvinceYuLinCity	2005	2.89037	2.0202		1.79176	0		0	0	0		8.69918	0.3391	0.293636	0.0918638	0.190774			0.364643	0.341		0.01
GuangXi	GuangXiProvinceYuLinCity	2006	2.56495	0.819672		2.48491	0		0	0	0		8.84044	0.3581	0.685087	0.100252	0.193924			-1.46968	0.325		0
GuangXi	GuangXiProvinceYuLinCity	2007	2.70805	1.6129		2.48491	0		0	0	0		9.11416	0.3697	0.608121	0.340512	0.179645			2.64617	0.781		0
GuangXi	GuangXiProvinceYuLinCity	2008	2.83321	1.42045		2.83321	0.662252		0	0	0		9.13421	0.3817	0.259388	0.533179	0.184797			3.33113	0.197		0
GuangXi	GuangXiProvinceYuLinCity	2009	2.30259	0.731707		2.3979	0.3003		0	0	0		9.39533	0.4055	0.483423	0.364103	0.290277			3.91042	0.225		0
GuangXi	GuangXiProvinceYuLinCity	2010	3.17805	1.72084		1.79176	0		0	0	0		9.61654	0.4444	0.401619	0.446	0.20488			4.15873	0.22		0
GuangXi	GuangXiProvinceYuLinCity	2011	2.94444	1.18519		2.94444	0.399202		0	0	0		9.82558	0.4496	0.382926	0.644275	0.21986			3.98713	0.321		0
GuangXi	GuangXiProvinceYuLinCity	2012	4.29046	4.54124		2.48491	0		0	0	0		9.89455	0.4377	0.107625	0.904736	0.222792			4.09451	0.329		0
GuangXi	GuangXiProvinceYuLinCity	2013	4.56435	3.17213		3.52636	0.444939		0	0	0		9.7466	0.4394	0.13963	1.03921	0.233871			4.16247	0.324		0
GuangXi	GuangXiProvinceYuLinCity	2014	4.20469	1.54143		3.91202	0.618375		0	0	0		10.0768	0.441	0.135881	0.855473	0.246017			4.43082	0.303		0
GuangXi	GuangXiProvinceYuLinCity	2015	5.28827	3.7927		3.73767	1.03704		0	0	0		10.1442	0.4397	0.147341	0.792862	0.254949			4.59188	0.457		0
GuangXi	GuangXiProvinceYuLinCity	2016	4.92725	3.17613		4.43082	1.56584		0	0	0		10.2077	0.428	0.110845	0.702788	0.251325			4.50756	0.626		0
GuangXi	GuangXiProvinceYuLinCity	2017	5.43372	4.29887		4.07754	1.11524		0	0	0		10.2883	0.3865	0.126293	0.614186	0.242293			4.44394	0.402		0
GuangXi	GuangXiProvinceYuLinCity	2018	5.3033	4.26787		4.40672	1.09954		0	0	0		10.2295	0.345	0.207232	0.500628	0.238486			4.37513	0.419		0
GuangXi	GuangXiProvinceYuLinCity	2019	4.95583	1.92308		4.63473	0.839223		0	0	0		10.2628	0.2793	0.352275	0.43918	0.232659			4.60357	0.378		0
GuangXi	GuangXiProvinceYuLinCity	2020	5.26269	1.42888		4.29046	0.175131		0	0	0		10.3221	0.2618	0.000177019	0.348731	0.241915			4.61254	0.337		0
GuangXi	GuangXiProvinceYuLinCity	2021	5.26269	1.96987		5.04343	0.219941		0	0	0		10.4812	0.2926	0.000177019	0.294973	0.251171			4.42485	0.296		0
GuangXi	GuangXiProvinceYuLinCity	2022	4.57471	1.875		4.96284	0.50911		0	0	0		10.6403	0.3234	0.000177019	0.241216	0.260427			4.50877	0.255		0
GuiZhou	GuiZhouProvinceAnShunCity	2005	1.09861	1.51515		1.60944	0		0	0	0		8.30053	0.3857	0.218634	0.271202	0.295469			-0.210721	0.378		0.23
GuiZhou	GuiZhouProvinceAnShunCity	2006	1.79176	5		1.09861	0		0	0	0		8.44827	0.3984	0.20294	0.205084	0.302514			2.64048	0.007		0.38
GuiZhou	GuiZhouProvinceAnShunCity	2007	1.60944	0.833333		0.693147	0		0	0	0		8.61903	0.4004	0.177345	0.708359	0.290993			3.30432	0.036		0.28
GuiZhou	GuiZhouProvinceAnShunCity	2008	1.09861	1.75439		1.38629	0		0	0	0		8.7974	0.381	0.215418	0.632147	0.315908			3.69982	0.036		0.16
GuiZhou	GuiZhouProvinceAnShunCity	2009	1.94591	1.7341		1.38629	2.54237		0	0	0		8.93984	0.3535	0.25306	0.612913	0.381184			4.01295	0.096		0.2
GuiZhou	GuiZhouProvinceAnShunCity	2010	1.94591	0.714286		1.09861	0		0	0	0		9.18538	0.3803	0.709149	0.670569	0.412845			3.99489	0.09		0.14
GuiZhou	GuiZhouProvinceAnShunCity	2011	1.94591	0.796813		2.30259	0.588235		0	0	0		9.43092	0.3944	0.931892	0.720816	0.448176			4.01548	0.205		0.27
GuiZhou	GuiZhouProvinceAnShunCity	2012	2.63906	0.877193		1.79176	0.732601		0	0	0		9.64562	0.3886	0.924094	0.670002	0.461568			4.18556	0.268		0.25
GuiZhou	GuiZhouProvinceAnShunCity	2013	2.63906	0.653595		2.30259	0		0	0	0		9.61621	0.3832	1.15982	0.687913	0.458508			4.1963	0.344		0.17
GuiZhou	GuiZhouProvinceAnShunCity	2014	3.55535	1.58898		2.48491	0.369458		0	0	0		10.0243	0.3647	1.18141	0.705811	0.452897			4.44664	0.405		0.19
GuiZhou	GuiZhouProvinceAnShunCity	2015	3.68888	2.59605		3.2581	0.243013		0	0	0		10.206	0.332	1.20911	0.900585	0.467638			4.56944	0.45		0.25
GuiZhou	GuiZhouProvinceAnShunCity	2016	3.89182	2.07469		2.99573	0.757576		0	0	0		10.3161	0.3238	1.50736	0.874259	0.522767			4.8449	0.065		0.79
GuiZhou	GuiZhouProvinceAnShunCity	2017	4.02535	1.64654		2.89037	0.512821		0	0	0		10.4408	0.3225	1.71744	1.03001	0.570399			4.83143	0.414		0.96
GuiZhou	GuiZhouProvinceAnShunCity	2018	4.62497	2.26337		3.58352	0.288739		0	0	0		10.4958	0.3212	0.732324	1.2954	0.633224			4.90067	0.296		0.63
GuiZhou	GuiZhouProvinceAnShunCity	2019	4.2485	0.661058		3.8712	0.208768		0	0	0		10.5758	0.3165	0.895909	1.46237	0.700326			5.23926	0.351		0.41
GuiZhou	GuiZhouProvinceAnShunCity	2020	4.14313	1.14371		4.12713	0.133779		0	0	0		10.5754	0.303	0.000177019	1.88352	0.772443			4.98463	0.406		0.45
GuiZhou	GuiZhouProvinceAnShunCity	2021	4.18965	0.764818		3.89182	0		0	0	0		10.6865	0.304	0.000177019	2.61977	0.84456			5.06727	0.461		0.43
GuiZhou	GuiZhouProvinceAnShunCity	2022	3.3673	1.68394		4.04305	0.209644		0	0	0		10.7977	0.305	0.000177019	3.35603	0.916678			4.77068	0.516		0.56
GuiZhou	GuiZhouProvinceBiJieCity	2011	2.30259	0.843882		1.09861	0		0	0	0		9.33212	0.4638	0.667602	0.394951	0.140413			4.01548	0.205		0.29
GuiZhou	GuiZhouProvinceBiJieCity	2012	1.38629	0.520833		1.94591	0		0	0	0		9.50755	0.4624	0.612151	0.441293	0.152156			4.18556	0.268		0.29
GuiZhou	GuiZhouProvinceBiJieCity	2013	2.70805	0.578035		2.30259	0		0	0	0		9.38949	0.4317	0.631368	0.369672	0.152182			4.1963	0.344		0.22
GuiZhou	GuiZhouProvinceBiJieCity	2014	2.77259	3.59712		2.19722	0.235849		0	0	0		9.87143	0.4127	0.686488	0.643431	0.152191			4.44664	0.405		0.28
GuiZhou	GuiZhouProvinceBiJieCity	2015	3.61092	3.09478		2.83321	0.619195		0	0	0		10.0092	0.3877	0.7656	0.605559	0.162995			4.56944	0.45		0.3
GuiZhou	GuiZhouProvinceBiJieCity	2016	3.3322	1.42566		2.99573	0.759494		0	0	0		10.1082	0.38	0.895723	0.700495	0.370403			4.8449	0.065		0.68
GuiZhou	GuiZhouProvinceBiJieCity	2017	3.68888	1.20614		3.04452	1.19904		0	0	0		10.2275	0.3714	0.960117	2.02025	0.340737			4.83143	0.414		0.47
GuiZhou	GuiZhouProvinceBiJieCity	2018	4.84419	4.64927		4.17439	0.442478		0	0	0		10.2679	0.3628	0.1141	2.90322	0.379548			4.90067	0.296		0.65
GuiZhou	GuiZhouProvinceBiJieCity	2019	4.72739	1.32412		3.61092	0.0932836		0	0	0		10.2534	0.2739	0.164896	2.7405	0.430981			5.23926	0.351		0.45
GuiZhou	GuiZhouProvinceBiJieCity	2020	5.09375	1.88596		4.76217	0.172911		0	0	0		10.2852	0.2639	0.000177019	2.43465	0.465234			4.98463	0.406		0.15
GuiZhou	GuiZhouProvinceBiJieCity	2021	4.69135	2.59434		4.77912	0.382044		0	0	0		10.3652	0.271	0.000177019	1.34919	0.499487			5.06727	0.461		0.45
GuiZhou	GuiZhouProvinceBiJieCity	2022	3.97029	2.85412		4.47734	1.01074		0	0	0		10.4452	0.2781	0.000177019	0.263727	0.53374			4.77068	0.516		0.32
GuiZhou	GuiZhouProvinceGuiYangCity	2005	3.73767	0.963855		2.56495	0.162866		0	1	2010		9.6114	0.4745	1.28186	0.313896	5.9074			-0.210721	0.378		0.28
GuiZhou	GuiZhouProvinceGuiYangCity	2006	4.43082	2.47273		3.66356	0.720288		0	1	2010		9.74244	0.4839	0.926916	0.290475	6.049			2.64048	0.007		0.5
GuiZhou	GuiZhouProvinceGuiYangCity	2007	4.70048	4.60218		4.12713	0.723982		0	1	2010		9.87761	0.4641	0.887861	2.07933	5.82233			3.30432	0.036		0.5
GuiZhou	GuiZhouProvinceGuiYangCity	2008	4.70048	3.64238		4.31749	1.06693		0	1	2010		9.93489	0.4697	0.800648	1.90601	6.02608			3.69982	0.036		0.17
GuiZhou	GuiZhouProvinceGuiYangCity	2009	4.93447	2.62664		4.06044	0.920952		0	1	2010		10.1099	0.4065	0.788567	1.69916	6.69522			4.01295	0.096		0.22
GuiZhou	GuiZhouProvinceGuiYangCity	2010	5.11799	3.30427		4.77068	0.815494		1	1	2010		10.168	0.4073	0.812834	1.76509	7.6168			3.99489	0.09		0.24
GuiZhou	GuiZhouProvinceGuiYangCity	2011	5.23111	2.86855		4.91265	1.39826		1	1	2010		10.3645	0.4243	1.30169	1.82154	6.94799			4.01548	0.205		0.16
GuiZhou	GuiZhouProvinceGuiYangCity	2012	5.83773	3.95026		5.0689	1.60758		1	1	2010		10.557	0.4219	1.76031	1.88559	10.4425			4.18556	0.268		0.26
GuiZhou	GuiZhouProvinceGuiYangCity	2013	5.95064	3.27251		5.62762	1.38776		1	1	2010		10.9155	0.4069	1.87095	2.379	8.58209			4.1963	0.344		0.34
GuiZhou	GuiZhouProvinceGuiYangCity	2014	6.4151	2.98367		5.73979	1.31435		1	1	2010		10.9154	0.3911	1.87373	2.75849	9.38412			4.44664	0.405		0.46
GuiZhou	GuiZhouProvinceGuiYangCity	2015	6.29342	3.94474		6.02587	0.922367		1	1	2010		11.0509	0.3834	1.99789	2.89036	9.40647			4.56944	0.45		0.72
GuiZhou	GuiZhouProvinceGuiYangCity	2016	6.50279	3.71815		5.84064	1.87931		1	1	2010		11.1239	0.386	2.3557	3.28638	10.0848			4.8449	0.065		1
GuiZhou	GuiZhouProvinceGuiYangCity	2017	6.98564	3.29597		6.14633	1.96182		1	1	2010		11.2074	0.3791	2.56755	2.8592	8.57725			4.83143	0.414		0.82
GuiZhou	GuiZhouProvinceGuiYangCity	2018	7.2717	4.07378		6.6053	1.02714		1	1	2010		11.2702	0.3722	2.76835	3.96966	9.06665			4.90067	0.296		0.48
GuiZhou	GuiZhouProvinceGuiYangCity	2019	7.35372	3.58871		6.6995	0.807609		1	1	2010		11.3144	0.3702	3.03944	3.95888	9.60593			5.23926	0.351		0.72
GuiZhou	GuiZhouProvinceGuiYangCity	2020	7.49276	4.50256		6.93731	0.507646		1	1	2010		11.1878	0.3602	0.000177019	3.79395	9.78998			4.98463	0.406		0.96
GuiZhou	GuiZhouProvinceGuiYangCity	2021	7.33954	4.78892		7.06817	1.08616		1	1	2010		11.2634	0.3568	0.000177019	3.19507	9.97402			5.06727	0.461		0.96
GuiZhou	GuiZhouProvinceGuiYangCity	2022	6.6695	5.64544		6.91374	2.19958		1	1	2010		11.339	0.3534	0.000177019	2.5962	10.1581			4.77068	0.516		0.93
GuiZhou	GuiZhouProvinceLiuPanShuiCity	2005	0.693147	0		1.09861	0		0	0	0		8.83623	0.5689	0.738849	0.143479	0.142747			-0.210721	0.378		0.04
GuiZhou	GuiZhouProvinceLiuPanShuiCity	2006	1.09861	0		1.09861	0		0	0	0		9.03157	0.5889	0.0784861	0.132944	0.178777			2.64048	0.007		0.22
GuiZhou	GuiZhouProvinceLiuPanShuiCity	2007	0.693147	3.84615		1.09861	0		0	0	0		9.19462	0.5851	0.262868	0.722401	0.204331			3.30432	0.036		0.13
GuiZhou	GuiZhouProvinceLiuPanShuiCity	2008	1.38629	3.22581		0.693147	3.33333		0	0	0		9.46839	0.6305	0.994052	0.682459	0.272294			3.69982	0.036		0.24
GuiZhou	GuiZhouProvinceLiuPanShuiCity	2009	2.30259	8		1.38629	0		0	0	0		9.57651	0.6075	0.111639	0.646257	0.230719			4.01295	0.096		0.1
GuiZhou	GuiZhouProvinceLiuPanShuiCity	2010	1.60944	0		1.94591	0		0	0	0		9.77667	0.6057	0.248938	0.556536	0.316635			3.99489	0.09		0.31
GuiZhou	GuiZhouProvinceLiuPanShuiCity	2011	1.79176	1.12994		1.38629	1.66667		0	0	0		9.97683	0.6267	0.313757	0.535736	0.230803			4.01548	0.205		0.1
GuiZhou	GuiZhouProvinceLiuPanShuiCity	2012	3.52636	5.7554		2.30259	1.04712		0	0	0		10.1611	0.6113	0.771103	0.525777	0.274233			4.18556	0.268		0.08
GuiZhou	GuiZhouProvinceLiuPanShuiCity	2013	3.17805	1.59091		3.04452	0		0	0	0		10.2088	0.5711	1.96585	0.553463	0.294991			4.1963	0.344		0.14
GuiZhou	GuiZhouProvinceLiuPanShuiCity	2014	3.13549	1.75953		3.09104	2.10084		0	0	0		10.4976	0.5438	2.29834	0.599482	0.311301			4.44664	0.405		0.2
GuiZhou	GuiZhouProvinceLiuPanShuiCity	2015	3.73767	1.5625		3.4012	0.456621		0	0	0		10.6363	0.5113	1.09926	1.2866	0.332274			4.56944	0.45		0.21
GuiZhou	GuiZhouProvinceLiuPanShuiCity	2016	4.04305	2.42038		3.43399	0.664452		0	0	0		10.7216	0.5024	1.58157	1.72058	0.400971			4.8449	0.065		0.64
GuiZhou	GuiZhouProvinceLiuPanShuiCity	2017	4.17439	2.72537		3.61092	1.54739		0	0	0		10.8195	0.49435	1.6699	2.10303	0.497339			4.83143	0.414		0.55
GuiZhou	GuiZhouProvinceLiuPanShuiCity	2018	4.46591	1.8641		3.82864	1.13493		0	0	0		10.8601	0.4863	1.13356	1.89832	0.565129			4.90067	0.296		0.73
GuiZhou	GuiZhouProvinceLiuPanShuiCity	2019	4.72739	1.44928		4.23411	0.631413		0	0	0		10.669	0.4601	0.00566701	1.71496	0.687592			5.23926	0.351		0.36
GuiZhou	GuiZhouProvinceLiuPanShuiCity	2020	4.90527	1.14236		4.66344	0.0541712		0	0	0		10.697	0.4478	0.000177019	1.9413	0.746963			4.98463	0.406		0.71
GuiZhou	GuiZhouProvinceLiuPanShuiCity	2021	4.51086	1.32032		4.70048	0.317316		0	0	0		10.7937	0.4545	0.000177019	1.92386	0.806333			5.06727	0.461		0.47
GuiZhou	GuiZhouProvinceLiuPanShuiCity	2022	3.82864	2.42038		4.34381	0.195312		0	0	0		10.8905	0.4612	0.000177019	1.90641	0.865704			4.77068	0.516		0.18
GuiZhou	GuiZhouProvinceTongRenCity	2011	3.55535	7.10383		1.60944	0		0	0	0		9.35729	0.2793	0.0162501	0.231463	0.326966			4.01548	0.205		0.17
GuiZhou	GuiZhouProvinceTongRenCity	2012	1.79176	0		3.21888	0		0	0	0		9.57352	0.2856	0.469125	0.253882	0.400328			4.18556	0.268		0.15
GuiZhou	GuiZhouProvinceTongRenCity	2013	2.56495	1.33333		1.79176	1.09091		0	0	0		9.43156	0.2896	0.481711	0.275891	0.461603			4.1963	0.344		0.13
GuiZhou	GuiZhouProvinceTongRenCity	2014	3.85015	3.81558		3.04452	0.441501		0	0	0		9.94396	0.2985	0.616428	0.685621	0.549688			4.44664	0.405		0.42
GuiZhou	GuiZhouProvinceTongRenCity	2015	4.54329	4.19287		3.68888	0.175747		0	0	0		10.115	0.287	0.654437	0.948019	0.666896			4.56944	0.45		0.32
GuiZhou	GuiZhouProvinceTongRenCity	2016	4.48864	4.3082		4.07754	1.79806		0	0	0		10.2171	0.284	0.135021	0.995501	0.80542			4.8449	0.065		0.8
GuiZhou	GuiZhouProvinceTongRenCity	2017	4.11087	2.05479		3.63759	2.01681		0	0	0		10.3327	0.28335	0.72199	1.45846	0.856636			4.83143	0.414		0.84
GuiZhou	GuiZhouProvinceTongRenCity	2018	4.74493	2.9051		4.15888	2.70655		0	0	0		10.4258	0.2827	0.842532	1.10943	0.978761			4.90067	0.296		0.95
GuiZhou	GuiZhouProvinceTongRenCity	2019	4.60517	1.9496		4.34381	1.52555		0	0	0		10.5789	0.2609	0.152109	1.45239	1.165			5.23926	0.351		1.28
GuiZhou	GuiZhouProvinceTongRenCity	2020	4.89035	2.38494		4.27667	0.382958		0	0	0		10.6033	0.2508	0.000177019	1.55786	1.29077			4.98463	0.406		1.11
GuiZhou	GuiZhouProvinceTongRenCity	2021	4.83628	2.52438		4.52179	0.401248		0	0	0		10.7019	0.2515	0.000177019	1.33122	1.41655			5.06727	0.461		1.15
GuiZhou	GuiZhouProvinceTongRenCity	2022	4.00733	4.24929		4.56435	1.07349		0	0	0		10.8005	0.2522	0.000177019	1.10459	1.54232			4.77068	0.516		0.23
GuiZhou	GuiZhouProvinceZunYiCity	2005	1.94591	2.6738		0.693147	0		0	1	2012		8.61196	0.3945	0.0544673	0.211724	0.225501			-0.210721	0.378		0.01
GuiZhou	GuiZhouProvinceZunYiCity	2006	2.3979	1.84049		0.693147	0		0	1	2012		8.73858	0.4371	0.027286	1.78568e-05	0.230711			2.64048	0.007		0.13
GuiZhou	GuiZhouProvinceZunYiCity	2007	2.83321	2.76923		1.60944	0		0	1	2012		8.88586	0.4636	0.0331994	0.611517	0.447025			3.30432	0.036		0.43
GuiZhou	GuiZhouProvinceZunYiCity	2008	2.77259	1.60858		2.56495	0.943396		0	1	2012		9.16639	0.4775	0.512838	0.681606	0.501062			3.69982	0.036		0.19
GuiZhou	GuiZhouProvinceZunYiCity	2009	3.09104	2.2		2.30259	0.911854		0	1	2012		9.3345	0.4003	0.262737	0.770108	0.463682			4.01295	0.096		0.21
GuiZhou	GuiZhouProvinceZunYiCity	2010	2.89037	0.639659		2.63906	0.4662		0	1	2012		9.60231	0.4178	0.221464	0.718552	0.635457			3.99489	0.09		0.23
GuiZhou	GuiZhouProvinceZunYiCity	2011	3.63759	2.14031		3.09104	0.672646		0	1	2012		9.81629	0.4396	0.191841	0.953257	0.584273			4.01548	0.205		0.25
GuiZhou	GuiZhouProvinceZunYiCity	2012	4.15888	1.70628		3.21888	0.112867		1	1	2012		9.99884	0.4511	0.15397	0.932243	0.689072			4.18556	0.268		0.3
GuiZhou	GuiZhouProvinceZunYiCity	2013	4.47734	1.91708		3.95124	0.140944		1	1	2012		9.92177	0.4696	0.318205	0.887619	0.75097			4.1963	0.344		0.24
GuiZhou	GuiZhouProvinceZunYiCity	2014	5.04986	2.5153		4.12713	0.102354		1	1	2012		10.325	0.4592	0.413035	0.895228	0.851944			4.44664	0.405		0.28
GuiZhou	GuiZhouProvinceZunYiCity	2015	5.00395	2.58389		4.55388	0.596125		1	1	2012		10.4666	0.4477	0.448242	0.799963	0.68686			4.56944	0.45		0.4
GuiZhou	GuiZhouProvinceZunYiCity	2016	5.11799	2.04288		4.58497	1.10375		1	1	2012		10.5638	0.4422	1.01157	1.17308	1.07899			4.8449	0.065		0.83
GuiZhou	GuiZhouProvinceZunYiCity	2017	5.52943	2.50281		4.35671	0.695088		1	1	2012		10.6917	0.447267	0.96109	1.22351	0.845068			4.83143	0.414		1.02
GuiZhou	GuiZhouProvinceZunYiCity	2018	5.79606	2.70854		4.86753	0.68323		1	1	2012		10.8071	0.452333	0.911746	1.34912	0.934469			4.90067	0.296		0.61
GuiZhou	GuiZhouProvinceZunYiCity	2019	5.4161	1.1637		5.03695	0.702009		1	1	2012		10.9225	0.4574	0.862402	1.47473	1.02387			5.23926	0.351		0.33
GuiZhou	GuiZhouProvinceZunYiCity	2020	5.70711	1.53739		5.32301	0.574901		1	1	2012		10.9391	0.4341	0.000177019	1.43845	1.20486			4.98463	0.406		0.63
GuiZhou	GuiZhouProvinceZunYiCity	2021	5.3799	1.60168		5.3845	0.246734		1	1	2012		11.0536	0.4614	0.000177019	1.18005	1.38585			5.06727	0.461		0.6
GuiZhou	GuiZhouProvinceZunYiCity	2022	4.81218	2.39423		5.03695	0.64744		1	1	2012		11.1681	0.4887	0.000177019	0.921645	1.56684			4.77068	0.516		0.36
HaiNan	HaiNanProvinceHaiKouCity	2005	2.30259	1.5625		2.07944	0.75188		0	1	2017		9.76893	0.2759	10.2992	0.109554	3.44358			0.850151	0.041		0.13
HaiNan	HaiNanProvinceHaiKouCity	2006	3.09104	3.3557		1.79176	1.26582		0	1	2017		9.90249	0.2917	10.1673	0.215845	3.48013			1.34286	0.049		0.2
HaiNan	HaiNanProvinceHaiKouCity	2007	3.3673	5.89971		2.77259	2.77778		0	1	2017		10.0037	0.2823	9.72872	1.17531	5.95998			1.67147	0.104		0.21
HaiNan	HaiNanProvinceHaiKouCity	2008	3.09104	1.69779		2.70805	0.813008		0	1	2017		10.1032	0.2556	8.77593	1.29327	5.90252			1.91839	0.029		0.14
HaiNan	HaiNanProvinceHaiKouCity	2009	3.93183	3.80282		2.99573	1.2766		0	1	2017		10.1798	0.2447	9.03955	1.01063	5.95001			2.91831	0.05		0.09
HaiNan	HaiNanProvinceHaiKouCity	2010	3.82864	4.40529		3.43399	0.511945		0	1	2017		10.3199	0.24	8.14247	1.2207	6.47354			2.70069	0.069		0.1
HaiNan	HaiNanProvinceHaiKouCity	2011	4.41884	6.56285		3.17805	1.65138		0	1	2017		10.482	0.2494	3.68795	1.36372	7.91804			3.1768	0.039		0.03
HaiNan	HaiNanProvinceHaiKouCity	2012	4.69135	5.10483		3.7612	1.91327		0	1	2017		10.5619	0.2463	3.48926	1.41104	7.14703			3.05542	0.032		0.1
HaiNan	HaiNanProvinceHaiKouCity	2013	4.58497	4.77048		4.57471	3.82679		0	1	2017		10.9241	0.2399	3.50519	1.46313	8.96023			3.14329	0.069		0.13
HaiNan	HaiNanProvinceHaiKouCity	2014	4.78749	4.92424		4.14313	0.852878		0	1	2017		10.8186	0.1992	1.85567	0.689504	10.9235			3.14759	0.085		0.16
HaiNan	HaiNanProvinceHaiKouCity	2015	5.22036	3.36301		4.61512	1.18871		0	1	2017		10.8692	0.1925	1.56127	0.484634	9.13586			3.45126	0.052		0.4
HaiNan	HaiNanProvinceHaiKouCity	2016	5.39816	5.01931		4.91998	2.2695		0	1	2017		10.9387	0.1857	0.188865	1.40599	7.93497			3.61926	0.031		0.64
HaiNan	HaiNanProvinceHaiKouCity	2017	5.87774	4.8156		4.91265	1.65344		1	1	2017		11.0282	0.1842	0.140029	0.530864	7.44579			3.57571	0.067		0.68
HaiNan	HaiNanProvinceHaiKouCity	2018	6.05444	4.90463		5.52943	1.50992		1	1	2017		11.098	0.1827	1.111	1.04912	8.51039			4.1148	0.112		0.51
HaiNan	HaiNanProvinceHaiKouCity	2019	6.51471	3.36147		5.8522	1.69748		1	1	2017		11.1874	0.1651	2.7707	0.891281	7.59197			4.17408	0.129		0.72
HaiNan	HaiNanProvinceHaiKouCity	2020	6.9187	3.2401		6.28227	1.77208		1	1	2017		11.0558	0.1505	0.000177019	0.828699	7.66591			4.05768	0.146		1.17
HaiNan	HaiNanProvinceHaiKouCity	2021	7.03527	4.74037		6.72863	1.78781		1	1	2017		11.1704	0.1687	0.000177019	0.827761	7.73986			3.92296	0.163		1.26
HaiNan	HaiNanProvinceHaiKouCity	2022	6.07535	5.02293		6.61607	1.86938		1	1	2017		11.2851	0.1869	0.000177019	0.826822	7.81381			3.92652	0.18		0.73
HeBei	HeBeiProvinceBaoDingCity	2005	3.97029	4.10509		3.04452	0.4662		0	1	2010		9.21234	0.488	0.987076	0.142953	1.10635			-0.174353	0.445		0.13
HeBei	HeBeiProvinceBaoDingCity	2006	3.95124	4.93274		3.29584	0.904977		0	1	2010		9.31884	0.4895	1.17947	0.11798	1.22198			2.41948	0.428		0.09
HeBei	HeBeiProvinceBaoDingCity	2007	3.04305	2.56098		3.63759	1.79153		0	1	2010		9.44959	0.4968	0.963619	0.475411	1.2551			3.77963	0.031		0.09
HeBei	HeBeiProvinceBaoDingCity	2008	3.35671	2.43161		3.12713	1.13065		0	1	2010		9.58314	0.483	2.34683	0.543726	1.31084			4.33546	0.06		0.08
HeBei	HeBeiProvinceBaoDingCity	2009	3.63473	2.72315		3.95124	1.21065		0	1	2010		9.66586	0.5037	1.67726	0.449101	1.399			4.64631	0.037		0.09
HeBei	HeBeiProvinceBaoDingCity	2010	4.96981	2.93742		4.69135	1.44613		1	1	2010		9.82287	0.516	1.56666	0.807276	1.40085			4.74632	0.044		0.15
HeBei	HeBeiProvinceBaoDingCity	2011	5.56068	4.27316		5.04343	1.36908		1	1	2010		9.98948	0.5463	1.1751	0.467577	1.4326			4.65852	0.46		0.12
HeBei	HeBeiProvinceBaoDingCity	2012	5.99645	4.26458		5.23111	1.82167		1	1	2010		10.088	0.5498	1.27719	0.496595	1.21256			4.85148	0.468		0.25
HeBei	HeBeiProvinceBaoDingCity	2013	6.01859	4.02958		5.83481	1.75121		1	1	2010		10.1247	0.5436	1.32191	0.533572	2.22774			5.14668	1.124		0.08
HeBei	HeBeiProvinceBaoDingCity	2014	5.97635	3.97254		5.81413	1.63328		1	1	2010		10.1849	0.515	1.22615	0.496291	1.34698			5.26492	1.095		0.2
HeBei	HeBeiProvinceBaoDingCity	2015	6.14419	4.08038		5.8861	2.49145		1	1	2010		10.2774	0.5002	0.863408	0.392977	1.45208			5.64446	0.951		0.35
HeBei	HeBeiProvinceBaoDingCity	2016	6.49677	4.0677		6.1334	2.83375		1	1	2010		10.3087	0.4837	1.34381	0.611922	1.78564			5.57139	0.884		0.41
HeBei	HeBeiProvinceBaoDingCity	2017	6.7093	3.37717		6.13773	2.30516		1	1	2010		10.3382	0.4528	1.53195	0.674098	1.43301			5.86774	1.016		0.41
HeBei	HeBeiProvinceBaoDingCity	2018	6.74288	3.16156		6.49072	1.50535		1	1	2010		10.3436	0.4219	1.80937	0.40994	1.47489			6.07201	0.514		0.54
HeBei	HeBeiProvinceBaoDingCity	2019	7.09008	2.93035		6.35784	1.57713		1	1	2010		10.369	0.3495	2.10033	0.646838	1.56048			6.2196	0.857		0.37
HeBei	HeBeiProvinceBaoDingCity	2020	7.32449	2.92296		6.85224	0.442714		1	1	2010		10.442	0.3343	0.000177019	0.407514	1.62825			6.23298	1.2		0.34
HeBei	HeBeiProvinceBaoDingCity	2021	7.45008	3.21911		7.23993	0.860864		1	1	2010		10.5495	0.3669	0.000177019	0.961924	1.69603			5.86264	1.543		0.57
HeBei	HeBeiProvinceBaoDingCity	2022	6.93049	4.20161		7.29845	1.27477		1	1	2010		10.6569	0.3995	0.000177019	1.51633	1.7638			5.76403	1.886		0.42
HeBei	HeBeiProvinceCangZhouCity	2005	2.89037	0.598802		2.3979	0		0	0	0		9.71601	0.534	1.04476	0.353024	0.319051			-0.174353	0.445		0.12
HeBei	HeBeiProvinceCangZhouCity	2006	3.46574	1.64609		2.94444	0.970874		0	0	0		9.83403	0.5338	0.846898	0.296909	0.385409			2.41948	0.428		0.06
HeBei	HeBeiProvinceCangZhouCity	2007	3.09104	2.09424		3.29584	0.402414		0	0	0		9.96199	0.5183	0.810847	0.803577	0.467138			3.77963	0.031		0.02
HeBei	HeBeiProvinceCangZhouCity	2008	3.49651	1.05581		2.94444	0.687285		0	0	0		10.1131	0.5052	0.650212	0.728379	0.529334			4.33546	0.06		0.04
HeBei	HeBeiProvinceCangZhouCity	2009	3.78419	0.91623		3.46574	0.484653		0	0	0		10.155	0.4824	0.625141	0.641736	0.598969			4.64631	0.037		0
HeBei	HeBeiProvinceCangZhouCity	2010	3.73767	1.5896		3.68888	0.126263		0	0	0		10.3447	0.5062	0.714615	0.554392	0.634336			4.74632	0.044		0.07
HeBei	HeBeiProvinceCangZhouCity	2011	3.89182	1.78372		3.66356	0.505689		0	0	0		10.4927	0.5256	0.731499	0.428408	0.66712			4.65852	0.46		0.13
HeBei	HeBeiProvinceCangZhouCity	2012	4.27667	1.02201		3.80666	0.817757		0	0	0		10.57	0.5259	0.799292	0.473948	0.689038			4.85148	0.468		0.03
HeBei	HeBeiProvinceCangZhouCity	2013	4.39445	1.30568		4.52179	1.14767		0	0	0		10.5956	0.5227	0.843229	0.587013	0.71339			5.14668	1.124		0.12
HeBei	HeBeiProvinceCangZhouCity	2014	4.64439	1.13344		4.27667	0.348432		0	0	0		10.6614	0.5197	0.671293	0.916777	1.04809			5.26492	1.095		0.14
HeBei	HeBeiProvinceCangZhouCity	2015	5.20401	2.57448		4.82028	0.590104		0	0	0		10.7104	0.4958	0.887115	0.38067	0.716527			5.64446	0.951		0.26
HeBei	HeBeiProvinceCangZhouCity	2016	5.72031	2.87789		5.05625	0.415251		0	0	0		10.7669	0.4959	1.05885	0.863105	1.00336			5.57139	0.884		0.27
HeBei	HeBeiProvinceCangZhouCity	2017	5.85507	1.33477		5.33754	0.628931		0	0	0		10.801	0.46285	1.1037	0.836778	0.778715			5.86774	1.016		0.28
HeBei	HeBeiProvinceCangZhouCity	2018	6.02587	2.31976		5.72031	0.472473		0	0	0		10.7906	0.4298	1.21047	0.926489	0.874074			6.07201	0.514		0.44
HeBei	HeBeiProvinceCangZhouCity	2019	5.43133	1.55294		5.62402	0.304569		0	0	0		10.7719	0.3986	1.37847	0.72012	1.029			6.2196	0.857		0.4
HeBei	HeBeiProvinceCangZhouCity	2020	5.77765	1.7295		6.39359	0.318786		0	0	0		10.8339	0.3876	0.000177019	0.804543	1.13223			6.23298	1.2		0.51
HeBei	HeBeiProvinceCangZhouCity	2021	6.56526	1.50563		6.65157	0.370003		0	0	0		10.951	0.4151	0.000177019	0.897474	1.23545			5.86264	1.543		0.37
HeBei	HeBeiProvinceCangZhouCity	2022	5.96101	1.60802		6.56386	0.631561		0	0	0		11.068	0.4426	0.000177019	0.990404	1.33868			5.76403	1.886		0.39
HeBei	HeBeiProvinceChengDeCity	2005	1.79176	2.8777		1.79176	1.11111		0	0	0		9.28015	0.5094	2.5117	0.231241	0.666907			-0.174353	0.445		0.01
HeBei	HeBeiProvinceChengDeCity	2006	2.48491	1.93548		1.38629	0		0	0	0		9.44841	0.5246	0.21308	0.197327	0.752935			2.41948	0.428		0.04
HeBei	HeBeiProvinceChengDeCity	2007	1.94591	1.10497		2.19722	0		0	0	0		9.70363	0.5632	0.152481	0.928763	0.842514			3.77963	0.031		0.07
HeBei	HeBeiProvinceChengDeCity	2008	2.19722	1.85185		1.79176	1.14943		0	0	0		9.95456	0.6017	0.541471	0.810826	0.903135			4.33546	0.06		0.103333
HeBei	HeBeiProvinceChengDeCity	2009	2.70805	1.14943		1.94591	0		0	0	0		10.0078	0.5161	0.601847	0.73377	0.955392			4.64631	0.037		0.136667
HeBei	HeBeiProvinceChengDeCity	2010	2.63906	1.91388		2.48491	0		0	0	0		10.1542	0.5104	0.532597	0.663736	1.01282			4.74632	0.044		0.17
HeBei	HeBeiProvinceChengDeCity	2011	3.17805	3.55731		2.63906	0		0	0	0		10.3642	0.5483	0.333117	0.712213	1.07604			4.65852	0.46		0.12
HeBei	HeBeiProvinceChengDeCity	2012	2.77259	2.86624		2.77259	1.22951		0	0	0		10.4279	0.5291	0.696611	0.66604	1.09467			4.85148	0.468		0.18
HeBei	HeBeiProvinceChengDeCity	2013	2.77259	1.29032		2.63906	1.72414		0	0	0		10.4239	0.5108	0.201411	0.818325	1.10317			5.14668	1.124		0.11
HeBei	HeBeiProvinceChengDeCity	2014	2.63906	1.71569		2.83321	1.2987		0	0	0		10.5487	0.4998	0.683576	0.655079	1.06559			5.26492	1.095		0.14
HeBei	HeBeiProvinceChengDeCity	2015	3.85015	3.23529		3.04452	0.662252		0	0	0		10.5585	0.4684	0.73156	0.532105	1.07608			5.64446	0.951		0.14
HeBei	HeBeiProvinceChengDeCity	2016	4.64439	3.88151		3.85015	1.33779		0	0	0		10.615	0.4579	0.923733	0.792848	1.12436			5.57139	0.884		0.63
HeBei	HeBeiProvinceChengDeCity	2017	4.86753	2.60096		4.30407	1.7038		0	0	0		10.659	0.4103	0.157261	0.634111	1.18113			5.86774	1.016		0.69
HeBei	HeBeiProvinceChengDeCity	2018	4.77912	2.03959		4.5326	0.325733		0	0	0		10.6329	0.3627	0.903962	0.673921	1.24531			6.07201	0.514		0.51
HeBei	HeBeiProvinceChengDeCity	2019	5.15906	2.42826		4.49981	0.850077		0	0	0		10.6233	0.3321	0.255868	0.442602	1.40838			6.2196	0.857		0.34
HeBei	HeBeiProvinceChengDeCity	2020	5.52146	2.31173		5.01728	0.233863		0	0	0		10.739	0.3213	0.000177019	0.609512	1.51219			6.23298	1.2		0.5
HeBei	HeBeiProvinceChengDeCity	2021	5.26269	2.2575		5.39363	0.961538		0	0	0		10.8346	0.34	0.000177019	0.630513	1.61599			5.86264	1.543		0.65
HeBei	HeBeiProvinceChengDeCity	2022	4.78749	3.61675		5.04343	0.547517		0	0	0		10.9303	0.3587	0.000177019	0.651514	1.71979			5.76403	1.886		0.39
HeBei	HeBeiProvinceHanDanCity	2005	3.43399	3.86905		2.48491	0.355872		0	0	0		9.50376	0.503	1.07903	0.232337	0.537393			-0.174353	0.445		0.11
HeBei	HeBeiProvinceHanDanCity	2006	3.3322	2.82258		2.89037	0		0	0	0		9.65771	0.521	1.01763	0.195419	0.578982			2.41948	0.428		0.13
HeBei	HeBeiProvinceHanDanCity	2007	3.43399	3.27456		2.94444	0.221729		0	0	0		9.82043	0.5258	0.78573	1.20951	0.610514			3.77963	0.031		0.2
HeBei	HeBeiProvinceHanDanCity	2008	3.29584	1.25523		2.94444	0.277008		0	0	0		10.028	0.5511	0.885147	1.15174	0.61652			4.33546	0.06		0.14
HeBei	HeBeiProvinceHanDanCity	2009	3.2581	1.06667		3.17805	0.987654		0	0	0		10.0336	0.5389	1.12657	1.01885	0.628425			4.64631	0.037		0.38
HeBei	HeBeiProvinceHanDanCity	2010	4.23411	1.91874		3.7612	0.883652		0	0	0		10.1713	0.5421	1.41008	0.815182	0.63206			4.74632	0.044		0.18
HeBei	HeBeiProvinceHanDanCity	2011	4.27667	2.41692		4.00733	0.327154		0	0	0		10.3179	0.5477	1.51791	0.812431	0.632929			4.65852	0.46		0.19
HeBei	HeBeiProvinceHanDanCity	2012	4.8752	2.57235		4.15888	0.556174		0	0	0		10.3936	0.5359	1.67023	1.27957	0.621569			4.85148	0.468		0.19
HeBei	HeBeiProvinceHanDanCity	2013	4.80402	2.49433		4.66344	0.477164		0	0	0		10.3353	0.5134	1.7878	1.47096	0.846881			5.14668	1.124		0.25
HeBei	HeBeiProvinceHanDanCity	2014	5.03695	2.07743		4.62497	0.347464		0	0	0		10.4025	0.5011	1.84563	1.67148	0.571083			5.26492	1.095		0.04
HeBei	HeBeiProvinceHanDanCity	2015	5.69373	2.0649		5.34711	0.400246		0	0	0		10.4178	0.4716	1.62425	0.80104	0.557264			5.64446	0.951		0.21
HeBei	HeBeiProvinceHanDanCity	2016	5.69709	2.6872		5.10595	0.329567		0	0	0		10.4706	0.4724	2.03336	0.832179	0.543915			5.57139	0.884		0.31
HeBei	HeBeiProvinceHanDanCity	2017	5.7869	2.18281		5.29832	1.27572		0	0	0		10.5606	0.4617	2.01171	0.923626	0.57373			5.86774	1.016		0.36
HeBei	HeBeiProvinceHanDanCity	2018	6.10702	2.46935		5.67675	0.539291		0	0	0		10.4993	0.451	2.13507	0.848067	0.618403			6.07201	0.514		0.36
HeBei	HeBeiProvinceHanDanCity	2019	5.25958	2.03588		5.56452	0.347222		0	0	0		10.5063	0.4459	2.35843	0.954235	0.68049			6.2196	0.857		0.73
HeBei	HeBeiProvinceHanDanCity	2020	5.59441	2.25046		6.11368	0.177489		0	0	0		10.5616	0.4319	0.000177019	0.885832	0.730344			6.23298	1.2		0.45
HeBei	HeBeiProvinceHanDanCity	2021	6.36647	1.84511		6.42972	0.506896		0	0	0		10.6878	0.4644	0.000177019	0.96553	0.780198			5.86264	1.543		0.51
HeBei	HeBeiProvinceHanDanCity	2022	5.68017	2.48375		6.27288	0.682508		0	0	0		10.814	0.4969	0.000177019	1.04523	0.830052			5.76403	1.886		0.35
HeBei	HeBeiProvinceHengShuiCity	2005	2.3979	0		2.07944	0.613497		0	0	0		9.42093	0.5297	1.8272	0.242495	0.22223			-0.174353	0.445		0.01
HeBei	HeBeiProvinceHengShuiCity	2006	2.89037	0.625		2.63906	0.465116		0	0	0		9.46839	0.5188	1.2404	0.244233	0.231548			2.41948	0.428		0.04
HeBei	HeBeiProvinceHengShuiCity	2007	2.99573	2.39726		2.83321	0.321543		0	0	0		9.48281	0.4952	0.727194	0.723991	0.356735			3.77963	0.031		0.04
HeBei	HeBeiProvinceHengShuiCity	2008	3.4012	1.14943		2.89037	0.310559		0	0	0		9.60528	0.4891	0.607491	0.73289	0.37865			4.33546	0.06		0.035
HeBei	HeBeiProvinceHengShuiCity	2009	3.58352	0.823723		3.2581	0.243309		0	0	0		9.62852	0.508	0.721224	0.609436	0.386229			4.64631	0.037		0.03
HeBei	HeBeiProvinceHengShuiCity	2010	2.99573	0.866551		3.4012	0.158479		0	0	0		9.80234	0.5065	0.870364	0.601343	0.399455			4.74632	0.044		0.01
HeBei	HeBeiProvinceHengShuiCity	2011	4.11087	1.13636		3.09104	0.148588		0	0	0		9.96806	0.5256	1.02352	0.487998	0.403193			4.65852	0.46		0.07
HeBei	HeBeiProvinceHengShuiCity	2012	4.21951	0.890208		4.12713	0.257069		0	0	0		10.0476	0.5172	1.14534	0.456192	0.365122			4.85148	0.468		0.1
HeBei	HeBeiProvinceHengShuiCity	2013	3.95124	0.863724		4.2485	0.839552		0	0	0		10.0812	0.5218	1.17101	0.42605	0.34219			5.14668	1.124		0.13
HeBei	HeBeiProvinceHengShuiCity	2014	4.36945	1.82724		4.20469	0.196078		0	0	0		10.1667	0.4786	1.15614	0.339566	0.555833			5.26492	1.095		0.1
HeBei	HeBeiProvinceHengShuiCity	2015	4.99043	1.2766		4.57471	0.538358		0	0	0		10.2235	0.4615	0.854102	0.316254	0.604431			5.64446	0.951		0.37
HeBei	HeBeiProvinceHengShuiCity	2016	5.23111	1.53846		4.82028	0.610874		0	0	0		10.3721	0.4706	1.1109	0.562556	0.342769			5.57139	0.884		0.54
HeBei	HeBeiProvinceHengShuiCity	2017	5.43372	2.45081		4.96981	0.193237		0	0	0		10.4569	0.4404	1.13819	1.04533	0.498744			5.86774	1.016		0.5
HeBei	HeBeiProvinceHengShuiCity	2018	5.4161	1.44796		5.09375	0.35074		0	0	0		10.4602	0.4102	1.2494	1.25907	0.416031			6.07201	0.514		0.39
HeBei	HeBeiProvinceHengShuiCity	2019	5.49717	1.4684		5.11799	0.432612		0	0	0		10.4223	0.327	1.24466	1.41322	0.475677			6.2196	0.857		0.26
HeBei	HeBeiProvinceHengShuiCity	2020	6.04263	1.20369		5.42495	0.278313		0	0	0		10.517	0.3141	0.000177019	1.59506	0.498492			6.23298	1.2		0.45
HeBei	HeBeiProvinceHengShuiCity	2021	5.94542	1.40893		6.03787	0.41297		0	0	0		10.6106	0.3429	0.000177019	1.49432	0.521307			5.86264	1.543		0.23
HeBei	HeBeiProvinceHengShuiCity	2022	5.2575	1.3959		5.86647	0.345793		0	0	0		10.7041	0.3717	0.000177019	1.39358	0.544122			5.76403	1.886		0.23
HeBei	HeBeiProvinceLangFangCity	2005	3.13549	0.882353		1.38629	0.478469		0	0	0		9.66313	0.5409	3.48278	0.442676	1.72802			-0.174353	0.445		0.18
HeBei	HeBeiProvinceLangFangCity	2006	3.13549	1.22249		2.70805	0		0	0	0		9.81613	0.5585	3.4406	0.379928	1.64673			2.41948	0.428		0.24
HeBei	HeBeiProvinceLangFangCity	2007	3.29584	2.63158		3.2581	0		0	0	0		9.99502	0.5665	2.98867	1.62705	1.85473			3.77963	0.031		0.18
HeBei	HeBeiProvinceLangFangCity	2008	3.68888	3.38983		2.48491	0		0	0	0		10.1565	0.5664	2.78968	1.3958	2.02697			4.33546	0.06		0.28
HeBei	HeBeiProvinceLangFangCity	2009	4.04305	2.76008		3.3322	0.546448		0	0	0		10.2365	0.5342	2.75204	1.56023	2.55873			4.64631	0.037		0.1
HeBei	HeBeiProvinceLangFangCity	2010	4.40672	3.9272		3.7612	0.449438		0	0	0		10.3686	0.5357	2.45859	1.31035	2.35344			4.74632	0.044		0.14
HeBei	HeBeiProvinceLangFangCity	2011	4.68213	3.95529		3.85015	1.04384		0	0	0		10.5125	0.5433	2.30553	1.22468	2.47303			4.65852	0.46		0.03
HeBei	HeBeiProvinceLangFangCity	2012	4.96284	4.01198		4.55388	1.46552		0	0	0		10.6115	0.5398	2.18181	1.25684	2.42565			4.85148	0.468		0.3
HeBei	HeBeiProvinceLangFangCity	2013	4.54329	1.66297		4.59512	1.47239		0	0	0		10.7374	0.526	2.18427	1.08176	2.06361			5.14668	1.124		0.45
HeBei	HeBeiProvinceLangFangCity	2014	5.31321	2.65487		4.75359	0.696517		0	0	0		10.7874	0.4806	2.02465	0.973322	1.97649			5.26492	1.095		0.23
HeBei	HeBeiProvinceLangFangCity	2015	5.54518	2.63235		5.32788	1.91532		0	0	0		10.9052	0.4456	1.90319	0.863294	3.38685			5.64446	0.951		0.31
HeBei	HeBeiProvinceLangFangCity	2016	6.02345	3.81679		5.43808	1.61983		0	0	0		10.9848	0.4407	1.96859	1.50235	2.98907			5.57139	0.884		1.05
HeBei	HeBeiProvinceLangFangCity	2017	6.04737	2.27691		5.57215	1.40886		0	0	0		11.0281	0.4034	2.31665	1.14707	2.59129			5.86774	1.016		0.44
HeBei	HeBeiProvinceLangFangCity	2018	6.30262	2.8791		5.92693	1.17989		0	0	0		11.0807	0.3661	2.23342	0.90278	2.65447			6.07201	0.514		0.66
HeBei	HeBeiProvinceLangFangCity	2019	6.37332	1.77672		5.84644	0.809307		0	0	0		11.09	0.3292	2.38629	1.161	2.8246			6.2196	0.857		0.29
HeBei	HeBeiProvinceLangFangCity	2020	6.77651	1.39375		6.29342	0.638557		0	0	0		11.0184	0.3096	0.000177019	1.42329	3.04002			6.23298	1.2		0.29
HeBei	HeBeiProvinceLangFangCity	2021	6.52356	1.37774		6.70564	0.716353		0	0	0		11.0738	0.3361	0.000177019	1.46588	3.25545			5.86264	1.543		0.32
HeBei	HeBeiProvinceLangFangCity	2022	5.87493	1.88497		6.55962	0.919211		0	0	0		11.1292	0.3626	0.000177019	1.50846	3.47087			5.76403	1.886		0.51
HeBei	HeBeiProvinceQinHuangDaoCity	2005	3.4012	1.37741		2.94444	1.10701		0	1	2012		9.75098	0.3876	3.94935	0.140191	2.60867			-0.174353	0.445		0.01
HeBei	HeBeiProvinceQinHuangDaoCity	2006	3.78419	4.34783		3.29584	0.332226		0	1	2012		9.89066	0.3776	3.84604	0.134435	2.79418			2.41948	0.428		0.0733333
HeBei	HeBeiProvinceQinHuangDaoCity	2007	3.09104	1.33333		3.29584	0.266667		0	1	2012		10.0575	0.3887	3.78332	0.725834	2.87187			3.77963	0.031		0.136667
HeBei	HeBeiProvinceQinHuangDaoCity	2008	3.21888	1.67683		2.94444	0.632911		0	1	2012		10.2213	0.4054	3.44528	0.538184	2.73804			4.33546	0.06		0.2
HeBei	HeBeiProvinceQinHuangDaoCity	2009	3.71357	1.48778		2.99573	0.715564		0	1	2012		10.2077	0.3874	3.88128	0.577135	3.07182			4.64631	0.037		0.13
HeBei	HeBeiProvinceQinHuangDaoCity	2010	4.14313	2.20729		3.55535	0.116144		0	1	2012		10.3476	0.3953	3.61618	0.574536	3.0505			4.74632	0.044		0.17
HeBei	HeBeiProvinceQinHuangDaoCity	2011	4.09434	1.34892		4.00733	0.766284		0	1	2012		10.4827	0.392	3.63325	0.639906	3.09931			4.65852	0.46		0.21
HeBei	HeBeiProvinceQinHuangDaoCity	2012	4.56435	1.94286		3.93183	0.628272		1	1	2012		10.5402	0.3929	3.47907	0.598628	5.34179			4.85148	0.468		0.29
HeBei	HeBeiProvinceQinHuangDaoCity	2013	4.33073	1.69161		4.36945	0.487465		1	1	2012		10.5939	0.3829	3.91197	0.693253	5.80543			5.14668	1.124		0.28
HeBei	HeBeiProvinceQinHuangDaoCity	2014	4.69135	2.90341		4.21951	1.0293		1	1	2012		10.5785	0.3744	4.15712	0.894497	5.25313			5.26492	1.095		0.27
HeBei	HeBeiProvinceQinHuangDaoCity	2015	4.97673	1.40658		4.62497	0.619835		1	1	2012		10.6151	0.3559	4.28969	0.402765	5.24936			5.64446	0.951		0.42
HeBei	HeBeiProvinceQinHuangDaoCity	2016	5.6204	2.51558		4.76217	0.460405		1	1	2012		11.2085	0.3473	4.45189	1.18711	5.17117			5.57139	0.884		0.57
HeBei	HeBeiProvinceQinHuangDaoCity	2017	5.71043	3.28434		5.23111	1.169		1	1	2012		10.7901	0.33935	4.58173	1.1576	5.1649			5.86774	1.016		0.38
HeBei	HeBeiProvinceQinHuangDaoCity	2018	5.85793	3.91085		5.12396	0.973574		1	1	2012		10.8663	0.3314	4.48554	1.05195	5.04197			6.07201	0.514		0.36
HeBei	HeBeiProvinceQinHuangDaoCity	2019	6.05209	3.98362		5.31321	1.54623		1	1	2012		10.8461	0.3289	5.1369	0.976407	3.14528			6.2196	0.857		0.34
HeBei	HeBeiProvinceQinHuangDaoCity	2020	6.07993	3.32003		5.73334	1.53073		1	1	2012		10.8934	0.3268	0.000177019	0.648815	3.18704			6.23298	1.2		0.48
HeBei	HeBeiProvinceQinHuangDaoCity	2021	6.17379	4.16134		5.94542	1.61069		1	1	2012		10.9815	0.3563	0.000177019	0.904237	3.2288			5.86264	1.543		0.28
HeBei	HeBeiProvinceQinHuangDaoCity	2022	5.61313	4.948		5.99146	2.69526		1	1	2012		11.0695	0.3858	0.000177019	1.15966	3.27056			5.76403	1.886		0.34
HeBei	HeBeiProvinceShiJiangZhuangCity	2005	4.17439	1.7301		3.71357	1.125		0	1	2012		9.83473	0.4845	2.01407	0.417797	2.89149			-0.174353	0.445		0.01
HeBei	HeBeiProvinceShiJiangZhuangCity	2006	4.35671	2.43506		4.00733	1.60256		0	1	2012		9.95228	0.4835	1.94233	0.354163	3.1146			2.41948	0.428		0.0225
HeBei	HeBeiProvinceShiJiangZhuangCity	2007	4.52179	2.62411		4.20469	0.882613		0	1	2012		10.0959	0.4927	1.0538	1.93462	3.31706			3.77963	0.031		0.035
HeBei	HeBeiProvinceShiJiangZhuangCity	2008	4.85981	2.14758		4.30407	0.786164		0	1	2012		10.2724	0.5019	1.0773	2.1117	3.32816			4.33546	0.06		0.0475
HeBei	HeBeiProvinceShiJiangZhuangCity	2009	5.12396	2.83234		4.64439	0.712897		0	1	2012		10.3231	0.4958	1.23702	1.60769	3.75002			4.64631	0.037		0.06
HeBei	HeBeiProvinceShiJiangZhuangCity	2010	5.33272	3.05958		4.97673	0.64905		0	1	2012		10.4316	0.4863	0.485964	1.4753	3.77008			4.74632	0.044		0.12
HeBei	HeBeiProvinceShiJiangZhuangCity	2011	5.3799	3.01847		5.07517	1.07084		0	1	2012		10.5946	0.4977	0.581005	1.56627	3.89292			4.65852	0.46		0.06
HeBei	HeBeiProvinceShiJiangZhuangCity	2012	5.77455	3.09068		5.35659	1.53229		1	1	2012		10.6817	0.4979	1.18965	1.6173	3.93457			4.85148	0.468		0.17
HeBei	HeBeiProvinceShiJiangZhuangCity	2013	5.8944	2.79887		5.63835	1.29634		1	1	2012		10.7891	0.4851	1.24853	1.53104	3.97782			5.14668	1.124		0.4
HeBei	HeBeiProvinceShiJiangZhuangCity	2014	6.16121	2.81565		5.82305	1.21467		1	1	2012		10.799	0.4676	1.21411	1.28702	3.83997			5.26492	1.095		0.43
HeBei	HeBeiProvinceShiJiangZhuangCity	2015	6.51175	3.28244		6.05912	1.42466		1	1	2012		10.8404	0.4508	1.30522	1.32597	4.0802			5.64446	0.951		0.64
HeBei	HeBeiProvinceShiJiangZhuangCity	2016	6.92658	3.5679		6.42811	1.33903		1	1	2012		10.9183	0.4545	1.36821	1.63915	4.25638			5.57139	0.884		0.74
HeBei	HeBeiProvinceShiJiangZhuangCity	2017	7.04491	3.27934		6.47543	1.53805		1	1	2012		10.9962	0.4151	1.45737	1.24714	4.73479			5.86774	1.016		0.88
HeBei	HeBeiProvinceShiJiangZhuangCity	2018	7.39817	3.21202		6.89972	1.38743		1	1	2012		10.9281	0.3757	1.6318	1.19724	4.901			6.07201	0.514		0.94
HeBei	HeBeiProvinceShiJiangZhuangCity	2019	7.62413	3.02036		7.04316	0.882606		1	1	2012		10.8754	0.3153	1.93955	1.17343	5.06721			6.2196	0.857		0.64
HeBei	HeBeiProvinceShiJiangZhuangCity	2020	7.89767	2.85354		7.42893	0.704054		1	1	2012		10.8773	0.294	0.000177019	1.33784	5.50169			6.23298	1.2		0.64
HeBei	HeBeiProvinceShiJiangZhuangCity	2021	7.81035	3.9303		7.70616	1.00261		1	1	2012		10.9653	0.3247	0.000177019	1.33281	5.93617			5.86264	1.543		0.54
HeBei	HeBeiProvinceShiJiangZhuangCity	2022	7.35116	5.58402		7.63095	1.59441		1	1	2012		11.0532	0.3554	0.000177019	1.32778	6.37065			5.76403	1.886		0.45
HeBei	HeBeiProvinceTangShanCity	2005	3.78419	2.13144		2.94444	0.707547		0	0	0		10.2402	0.5729	2.03662	0.196265	1.00714			-0.174353	0.445		0.12
HeBei	HeBeiProvinceTangShanCity	2006	3.71357	2.35988		3.49651	0		0	0	0		10.3868	0.5802	1.71002	0.216906	1.10325			2.41948	0.428		0.11
HeBei	HeBeiProvinceTangShanCity	2007	3.80666	2.21607		3.3673	0.625		0	0	0		10.5391	0.5742	1.75722	1.52863	1.14041			3.77963	0.031		0.04
HeBei	HeBeiProvinceTangShanCity	2008	4.11087	1.14177		3.63759	0.890208		0	0	0		10.7801	0.5934	1.63075	1.51874	1.24695			4.33546	0.06		0.13
HeBei	HeBeiProvinceTangShanCity	2009	4.62497	2.32751		4.20469	0.697211		0	0	0		10.8431	0.5776	1.42032	1.34977	1.24183			4.64631	0.037		0.16
HeBei	HeBeiProvinceTangShanCity	2010	4.57471	2.35714		4.49981	0.771605		0	0	0		10.9919	0.5814	1.324	1.43572	1.32841			4.74632	0.044		0.24
HeBei	HeBeiProvinceTangShanCity	2011	4.79579	2.01525		4.59512	1.16758		0	0	0		11.1784	0.6008	1.28314	1.40273	1.4363			4.65852	0.46		0.12
HeBei	HeBeiProvinceTangShanCity	2012	5.24702	2.68199		4.48864	1.10246		0	0	0		11.2469	0.5926	1.32487	2.15974	1.69225			4.85148	0.468		0.18
HeBei	HeBeiProvinceTangShanCity	2013	5.22036	2.40873		5.19296	0.898973		0	0	0		11.3246	0.587	1.36768	1.81981	1.5129			5.14668	1.124		0.12
HeBei	HeBeiProvinceTangShanCity	2014	5.44674	2.72784		5.1299	0.908014		0	0	0		11.2954	0.5775	1.38823	1.55498	1.46901			5.26492	1.095		0.06
HeBei	HeBeiProvinceTangShanCity	2015	5.83188	3.04848		5.35186	1.18514		0	0	0		11.2696	0.5513	1.2693	1.08403	1.47585			5.64446	0.951		0.18
HeBei	HeBeiProvinceTangShanCity	2016	6.10256	3.39654		5.6204	1.43198		0	0	0		11.3052	0.5507	1.55009	1.33598	1.52472			5.57139	0.884		0.26
HeBei	HeBeiProvinceTangShanCity	2017	6.49677	3.62352		5.81711	1.83612		0	0	0		11.4108	0.5498	1.52658	1.07314	1.63294			5.86774	1.016		0.14
HeBei	HeBeiProvinceTangShanCity	2018	6.63857	3.42179		6.19236	1.23645		0	0	0		11.3834	0.5489	1.61813	1.18856	1.75846			6.07201	0.514		0.08
HeBei	HeBeiProvinceTangShanCity	2019	6.95177	3.02931		6.32436	1.3683		0	0	0		11.3698	0.5244	1.80609	1.23147	1.93468			6.2196	0.857		0.12
HeBei	HeBeiProvinceTangShanCity	2020	4.98657	2.35327		6.70441	0.621394		0	0	0		11.4454	0.5321	0.000177019	1.3321	2.15045			6.23298	1.2		0.17
HeBei	HeBeiProvinceTangShanCity	2021	6.99668	2.73891		6.89264	1.01945		0	0	0		11.5786	0.5524	0.000177019	1.46172	2.36622			5.86264	1.543		0.27
HeBei	HeBeiProvinceTangShanCity	2022	6.42487	3.37607		7.0076	2.04161		0	0	0		11.7117	0.5727	0.000177019	1.59133	2.58199			5.76403	1.886		0.12
HeBei	HeBeiProvinceXingTaiCity	2005	1.60944	0		0.693147	0		0	0	0		9.21443	0.573	1.70609	0.177537	0.498326			-0.174353	0.445		0.11
HeBei	HeBeiProvinceXingTaiCity	2006	2.77259	1.86567		1.79176	0		0	0	0		9.35859	0.5795	1.64903	0.129896	0.533133			2.41948	0.428		0.105
HeBei	HeBeiProvinceXingTaiCity	2007	2.30259	0		2.48491	0		0	0	0		9.47101	0.5648	1.28596	0.688002	0.557624			3.77963	0.031		0.1
HeBei	HeBeiProvinceXingTaiCity	2008	2.83321	1.40845		2.48491	0		0	0	0		9.56906	0.5706	1.37076	0.575829	0.619118			4.33546	0.06		0.11
HeBei	HeBeiProvinceXingTaiCity	2009	2.89037	1.20192		2.70805	0.37594		0	0	0		9.62734	0.565	1.32081	0.72487	0.637658			4.64631	0.037		0.09
HeBei	HeBeiProvinceXingTaiCity	2010	3.29584	1.19617		2.56495	0		0	0	0		9.75202	0.5561	1.42333	0.488457	0.643539			4.74632	0.044		0.11
HeBei	HeBeiProvinceXingTaiCity	2011	3.55535	0.753012		3.3322	0		0	0	0		9.90484	0.5552	0.0727728	0.502167	0.656507			4.65852	0.46		0.15
HeBei	HeBeiProvinceXingTaiCity	2012	3.85015	1.1236		3.73767	0.273973		0	0	0		9.96932	0.5415	0.410996	0.471933	0.661428			4.85148	0.468		0.08
HeBei	HeBeiProvinceXingTaiCity	2013	3.8712	0.993884		3.71357	0.446828		0	0	0		9.95371	0.5238	1.77454	0.495265	0.62598			5.14668	1.124		0.11
HeBei	HeBeiProvinceXingTaiCity	2014	4.45435	1.14596		3.8712	0.16129		0	0	0		10.0327	0.4736	1.81269	0.651918	0.604166			5.26492	1.095		0.22
HeBei	HeBeiProvinceXingTaiCity	2015	4.97673	1.09552		4.70953	0.211327		0	0	0		10.0964	0.4497	0.775333	0.36971	0.606761			5.64446	0.951		0.22
HeBei	HeBeiProvinceXingTaiCity	2016	5.0876	1.33188		4.7362	0.298954		0	0	0		10.205	0.4686	1.82962	0.598553	0.620228			5.57139	0.884		0.47
HeBei	HeBeiProvinceXingTaiCity	2017	5.45959	0.945626		4.70953	0.390625		0	0	0		10.325	0.43815	1.822	0.59263	0.659949			5.86774	1.016		0.35
HeBei	HeBeiProvinceXingTaiCity	2018	5.84932	1.06013		5.54126	0.239391		0	0	0		10.2823	0.4077	1.96187	0.586133	0.648494			6.07201	0.514		0.31
HeBei	HeBeiProvinceXingTaiCity	2019	5.14419	1.15458		5.63479	0.17208		0	0	0		10.2649	0.393	2.22997	0.552105	0.701074			6.2196	0.857		0.35
HeBei	HeBeiProvinceXingTaiCity	2020	5.39192	1.20091		6.06611	0.275049		0	0	0		10.3388	0.3741	0.000177019	0.562303	0.800337			6.23298	1.2		0.03
HeBei	HeBeiProvinceXingTaiCity	2021	6.09807	0.849762		6.32615	0.236382		0	0	0		10.4398	0.3951	0.000177019	0.601463	0.8996			5.86264	1.543		0.21
HeBei	HeBeiProvinceXingTaiCity	2022	5.45532	1.15304		6.01616	0.264885		0	0	0		10.5407	0.4161	0.000177019	0.640623	0.998863			5.76403	1.886		0.5
HeBei	HeBeiProvinceZhangJiaKouCity	2005	1.60944	1.35135		1.38629	0		0	0	0		9.20503	0.4472	0.88283	0.254192	0.64705			-0.174353	0.445		0.22
HeBei	HeBeiProvinceZhangJiaKouCity	2006	2.56495	6.15385		1.60944	0		0	0	0		9.35703	0.4437	0.57858	0.314516	0.68991			2.41948	0.428		0.1
HeBei	HeBeiProvinceZhangJiaKouCity	2007	1.94591	1.80723		1.60944	0		0	0	0		9.51193	0.4491	0.636174	0.456279	0.738046			3.77963	0.031		0.08
HeBei	HeBeiProvinceZhangJiaKouCity	2008	2.77259	3.50877		1.60944	0		0	0	0		9.74882	0.4397	0.613458	0.585112	0.891531			4.33546	0.06		0.09
HeBei	HeBeiProvinceZhangJiaKouCity	2009	2.89037	5.34759		2.30259	0		0	0	0		9.84945	0.4183	0.687333	1.98867	0.969739			4.64631	0.037		0.09
HeBei	HeBeiProvinceZhangJiaKouCity	2010	2.3979	2.15054		2.07944	0.546448		0	0	0		10.022	0.4296	0.703627	0.658607	0.96665			4.74632	0.044		0.14
HeBei	HeBeiProvinceZhangJiaKouCity	2011	3.09104	2.77778		2.63906	2.42424		0	0	0		10.1523	0.442	1.07863	0.435565	0.964527			4.65852	0.46		0.1
HeBei	HeBeiProvinceZhangJiaKouCity	2012	3.3673	2.38727		2.99573	0.492611		0	0	0		10.2449	0.4289	1.27729	0.489005	0.971413			4.85148	0.468		0.04
HeBei	HeBeiProvinceZhangJiaKouCity	2013	3.80666	3.79242		3.17805	0.487805		0	0	0		10.2471	0.4213	1.30189	0.461128	0.337139			5.14668	1.124		0.12
HeBei	HeBeiProvinceZhangJiaKouCity	2014	4.2485	3.14607		3.61092	0.205339		0	0	0		10.3268	0.4266	1.48077	0.461036	0.991208			5.26492	1.095		0.11
HeBei	HeBeiProvinceZhangJiaKouCity	2015	4.62497	4.36803		4.06044	0.795756		0	0	0		10.3366	0.4001	1.51934	0.302387	1.44573			5.64446	0.951		0.55
HeBei	HeBeiProvinceZhangJiaKouCity	2016	4.82831	3.19234		4.11087	0.94451		0	0	0		10.4086	0.3732	2.08436	0.54264	0.373723			5.57139	0.884		0.57
HeBei	HeBeiProvinceZhangJiaKouCity	2017	5.1358	3.64648		4.64439	1.83673		0	0	0		10.4666	0.3553	1.77801	0.440585	1.16062			5.86774	1.016		0.36
HeBei	HeBeiProvinceZhangJiaKouCity	2018	5.17615	3.49854		4.84419	0.825826		0	0	0		10.4534	0.3374	1.89291	0.509678	1.25411			6.07201	0.514		0.73
HeBei	HeBeiProvinceZhangJiaKouCity	2019	5.36129	2.23642		4.70048	1.24688		0	0	0		10.4638	0.2872	2.0708	0.381448	1.41428			6.2196	0.857		0.4
HeBei	HeBeiProvinceZhangJiaKouCity	2020	5.9428	2.34934		5.36129	0.748916		0	0	0		10.562	0.2694	0.000177019	0.569919	1.58438			6.23298	1.2		0.2
HeBei	HeBeiProvinceZhangJiaKouCity	2021	5.75574	2.93441		5.78074	0.703273		0	0	0		10.6466	0.2772	0.000177019	0.643359	1.75448			5.86264	1.543		0.09
HeBei	HeBeiProvinceZhangJiaKouCity	2022	5.18739	4.17381		5.66988	1.11512		0	0	0		10.7312	0.285	0.000177019	0.716799	1.92457			5.76403	1.886		0.19
HeNan	HeNanProvinceAnYangCity	2005	2.48491	1.77305		2.3979	2.89855		0	0	0		9.25646	0.575	0.416155	0.252999	0.494024			3.43592	0.836		0.18
HeNan	HeNanProvinceAnYangCity	2006	3.04452	4.48718		2.56495	0.865801		0	0	0		9.37042	0.584	0.5869	0.236299	0.567473			3.82842	0.78		0.18
HeNan	HeNanProvinceAnYangCity	2007	2.94444	2.52809		2.07944	0.377358		0	0	0		9.65027	0.6038	0.702299	1.67443	0.608519			4.10956	0.892		0.13
HeNan	HeNanProvinceAnYangCity	2008	3.3322	2.11132		2.63906	1.49813		0	0	0		9.89968	0.6249	0.682273	1.97744	0.638895			4.32876	0.764		0.03
HeNan	HeNanProvinceAnYangCity	2009	3.97029	3.49014		3.04452	0.460829		0	0	0		9.97943	0.6014	0.714325	1.80841	0.706836			4.53238	0.656		0.15
HeNan	HeNanProvinceAnYangCity	2010	4.07754	2.83688		3.58352	0.493421		0	0	0		10.1397	0.6152	0.79196	1.75694	0.823615			4.5683	0.605		0.08
HeNan	HeNanProvinceAnYangCity	2011	4.36945	3.51064		3.95124	0.681199		0	0	0		10.2683	0.5875	0.668687	1.90508	0.875021			4.56017	0.579		0.09
HeNan	HeNanProvinceAnYangCity	2012	4.52179	3.46774		3.80666	0.934579		0	0	0		10.3295	0.5749	1.27197	1.75728	0.958954			4.69547	0.689		0.16
HeNan	HeNanProvinceAnYangCity	2013	4.35671	2.01149		4.26268	0.634633		0	0	0		10.2388	0.5708	1.3999	1.89934	1.03458			4.71778	0.889		0.15
HeNan	HeNanProvinceAnYangCity	2014	4.51086	3.23795		4.14313	0.933707		0	0	0		10.4691	0.5236	1.46863	1.78845	1.09956			4.78707	1.202		0.2
HeNan	HeNanProvinceAnYangCity	2015	4.86753	3.6941		4.38203	1.27737		0	0	0		10.514	0.5055	1.62115	1.41257	1.18005			5.18049	1.173		0.34
HeNan	HeNanProvinceAnYangCity	2016	5.0876	2.62263		4.48864	1.01562		0	0	0		10.5867	0.4784	1.63864	1.43659	1.25093			5.27669	1.136		0.4
HeNan	HeNanProvinceAnYangCity	2017	5.17048	2.74885		4.59512	1.13485		0	0	0		10.6664	0.46995	1.49489	1.36482	1.34537			5.48749	1.141		0.49
HeNan	HeNanProvinceAnYangCity	2018	5.76519	2.63312		5.09987	0.938967		0	0	0		10.7461	0.4615	1.45782	1.29476	1.44477			5.88249	1.01		0.52
HeNan	HeNanProvinceAnYangCity	2019	5.57215	2.4187		5.43372	0.769795		0	0	0		10.669	0.4479	1.7076	1.17729	1.56628			5.86445	1.223		0.4
HeNan	HeNanProvinceAnYangCity	2020	6.02587	2.24827		5.42053	0.561134		0	0	0		10.6498	0.4383	0.000177019	1.4243	1.67079			5.60812	1.436		0.51
HeNan	HeNanProvinceAnYangCity	2021	5.70044	1.87041		5.87212	0.615079		0	0	0		10.7075	0.4374	0.000177019	1.85095	1.77529			5.34906	0.649		0.55
HeNan	HeNanProvinceAnYangCity	2022	5.1358	2.23714		5.56452	0.679953		0	0	0		10.7652	0.4365	0.000177019	2.2776	1.8798			5.21052	0.862		0.5
HeNan	HeNanProvinceHeBiCity	2005	2.19722	4.12371		0.693147	0		0	0	0		9.47086	0.5932	1.32969	0.21096	0.32505			3.43592	0.836		0.14
HeNan	HeNanProvinceHeBiCity	2006	2.07944	5		1.09861	0		0	0	0		9.59581	0.6053	1.42772	0.370675	0.433726			3.82842	0.78		0.1
HeNan	HeNanProvinceHeBiCity	2007	2.48491	2.3622		1.79176	0		0	0	0		9.86241	0.6297	1.52727	1.05694	0.454964			4.10956	0.892		0.13
HeNan	HeNanProvinceHeBiCity	2008	2.48491	3.33333		2.3979	1.90476		0	0	0		10.0887	0.6581	2.1459	1.45265	0.524534			4.32876	0.764		0.08
HeNan	HeNanProvinceHeBiCity	2009	2.70805	1.55039		1.79176	0		0	0	0		10.1413	0.6867	2.78536	0.820744	0.547594			4.53238	0.656		0.09
HeNan	HeNanProvinceHeBiCity	2010	3.29584	3.0303		2.56495	0		0	0	0		10.2587	0.7037	3.54645	0.862692	0.610861			4.5683	0.605		0.1
HeNan	HeNanProvinceHeBiCity	2011	3.43399	2.08333		3.21888	0.78534		0	0	0		10.3661	0.7074	4.633	0.870207	0.614625			4.56017	0.579		0.2
HeNan	HeNanProvinceHeBiCity	2012	3.46574	2.38663		3.04452	0.611621		0	0	0		10.4474	0.7047	5.09008	0.841721	0.644758			4.69547	0.689		0.11
HeNan	HeNanProvinceHeBiCity	2013	3.52636	3.7123		3.21888	0.647948		0	0	0		10.5315	0.7173	5.55321	1.00345	0.645027			4.71778	0.889		0.23
HeNan	HeNanProvinceHeBiCity	2014	3.52636	1.65289		3.3673	0.862069		0	0	0		10.6584	0.6737	6.01361	1.07816	0.681246			4.78707	1.202		0.28
HeNan	HeNanProvinceHeBiCity	2015	3.52636	2.58303		3.21888	0.41841		0	0	0		10.7095	0.6528	6.69226	0.883094	0.719154			5.18049	1.173		0.25
HeNan	HeNanProvinceHeBiCity	2016	3.55535	1.27971		3.4012	0.990099		0	0	0		10.7777	0.6521	7.00506	1.0975	0.813706			5.27669	1.136		0.73
HeNan	HeNanProvinceHeBiCity	2017	4.06044	0.95339		3.58352	2.47619		0	0	0		10.8285	0.6426	6.62846	1.38393	0.935765			5.48749	1.141		0.48
HeNan	HeNanProvinceHeBiCity	2018	4.61512	1.69779		4.21951	0.646552		0	0	0		10.8792	0.6331	6.48057	2.02423	1.01333			5.88249	1.01		0.32
HeNan	HeNanProvinceHeBiCity	2019	4.52179	0.795545		4.40672	0.192493		0	0	0		11.0132	0.5998	6.12509	2.47837	1.19228			5.86445	1.223		0.93
HeNan	HeNanProvinceHeBiCity	2020	4.92725	1.54198		4.39445	0.347826		0	0	0		11.0467	0.5647	0.000177019	3.32847	1.36705			5.60812	1.436		0.71
HeNan	HeNanProvinceHeBiCity	2021	4.84419	2.2779		4.89035	0.426212		0	0	0		11.1244	0.5784	0.000177019	4.22601	1.54181			5.34906	0.649		1.54
HeNan	HeNanProvinceHeBiCity	2022	4.70953	2.10793		4.99043	0.321543		0	0	0		11.202	0.5921	0.000177019	5.12356	1.71658			5.21052	0.862		0.94
HeNan	HeNanProvinceJiaoZuoCity	2005	2.63906	1.58228		2.30259	0		0	0	0		9.74946	0.6198	1.31199	0.239547	1.24782			3.43592	0.836		0.09
HeNan	HeNanProvinceJiaoZuoCity	2006	3.09104	2.48619		2.07944	0		0	0	0		9.89202	0.6419	1.38444	0.196092	1.34145			3.82842	0.78		0.06
HeNan	HeNanProvinceJiaoZuoCity	2007	3.2581	1.34771		2.70805	0		0	0	0		10.1358	0.6568	1.411	1.67764	1.42814			4.10956	0.892		0.1
HeNan	HeNanProvinceJiaoZuoCity	2008	3.73767	1.39752		3.09104	0		0	0	0		10.3207	0.6685	0.377623	1.829	1.51374			4.32876	0.764		0.15
HeNan	HeNanProvinceJiaoZuoCity	2009	4.12713	1.69252		3.63759	0		0	0	0		10.3532	0.6733	1.26282	2.2574	1.6599			4.53238	0.656		0.16
HeNan	HeNanProvinceJiaoZuoCity	2010	4.27667	1.64384		4.15888	0.569801		0	0	0		10.4848	0.6865	1.56653	2.31288	1.87302			4.5683	0.605		0.18
HeNan	HeNanProvinceJiaoZuoCity	2011	4.82831	2.92479		4.30407	0.47081		0	0	0		10.6167	0.6889	2.18336	2.2494	1.95668			4.56017	0.579		0.18
HeNan	HeNanProvinceJiaoZuoCity	2012	4.8752	2.08955		4.52179	0.753138		0	0	0		10.6926	0.6746	2.44155	1.978	2.13926			4.69547	0.689		0.26
HeNan	HeNanProvinceJiaoZuoCity	2013	4.75359	2.10728		4.54329	0.636042		0	0	0		10.745	0.6742	2.40062	2.09314	2.26033			4.71778	0.889		0.28
HeNan	HeNanProvinceJiaoZuoCity	2014	4.95583	2.72456		4.58497	0.647249		0	0	0		10.8671	0.618	2.42639	2.14589	2.53853			4.78707	1.202		0.24
HeNan	HeNanProvinceJiaoZuoCity	2015	5.42495	3.98406		4.89035	1		0	0	0		10.9076	0.5976	2.54607	1.54311	2.62156			5.18049	1.173		0.54
HeNan	HeNanProvinceJiaoZuoCity	2016	5.42935	2.42491		5.20401	1.611		0	0	0		10.9884	0.5928	2.62299	1.45652	1.97869			5.27669	1.136		0.54
HeNan	HeNanProvinceJiaoZuoCity	2017	5.57973	1.81935		4.80402	1.12743		0	0	0		11.0454	0.5793	2.38601	1.4935	2.15105			5.48749	1.141		0.59
HeNan	HeNanProvinceJiaoZuoCity	2018	6.14633	2.82374		5.54126	0.926402		0	0	0		11.1024	0.5658	2.38408	1.5781	2.3952			5.88249	1.01		0.55
HeNan	HeNanProvinceJiaoZuoCity	2019	5.94542	2.41692		5.74939	0.850134		0	0	0		11.2493	0.5361	2.20907	1.61188	2.68477			5.86445	1.223		0.75
HeNan	HeNanProvinceJiaoZuoCity	2020	6.13773	1.93105		5.69036	0.524828		0	0	0		11.0085	0.42	0.000177019	1.65788	2.82056			5.60812	1.436		0.89
HeNan	HeNanProvinceJiaoZuoCity	2021	5.89164	1.61558		6.05678	0.819543		0	0	0		11.0128	0.401	0.000177019	2.06385	2.95634			5.34906	0.649		1.09
HeNan	HeNanProvinceJiaoZuoCity	2022	5.42935	1.76094		5.8522	0.680493		0	0	0		11.017	0.382	0.000177019	2.46982	3.09213			5.21052	0.862		0.66
HeNan	HeNanProvinceKaiFengCity	2005	2.56495	4.82759		1.38629	0		0	0	0		9.05602	0.4017	0.462982	0.163045	1.04171			3.43592	0.836		0.05
HeNan	HeNanProvinceKaiFengCity	2006	2.30259	1.16279		1.94591	1.63934		0	0	0		9.17419	0.4163	0.528	0.182834	1.1839			3.82842	0.78		0.08
HeNan	HeNanProvinceKaiFengCity	2007	2.56495	1.68539		2.63906	0.591716		0	0	0		9.3805	0.4321	0.712843	1.11889	1.26994			4.10956	0.892		0.13
HeNan	HeNanProvinceKaiFengCity	2008	2.89037	6		2.19722	0		0	0	0		9.59649	0.4532	0.65595	1.15744	1.34701			4.32876	0.764		0.08
HeNan	HeNanProvinceKaiFengCity	2009	3.21888	2.29508		2.48491	2.8169		0	0	0		9.71541	0.4441	0.571147	1.05434	1.35203			4.53238	0.656		0.1
HeNan	HeNanProvinceKaiFengCity	2010	4.02535	4.58937		3.2581	0.362319		0	0	0		9.89091	0.4321	0.940559	1.04731	1.3737			4.5683	0.605		0.07
HeNan	HeNanProvinceKaiFengCity	2011	3.2581	1.89189		3.49651	0.831025		0	0	0		10.042	0.4385	1.41237	1.04983	1.49891			4.56017	0.579		0.12
HeNan	HeNanProvinceKaiFengCity	2012	3.73767	3.32717		3.13549	0.80429		0	0	0		10.1628	0.4418	1.29539	1.08315	1.49908			4.69547	0.689		0.25
HeNan	HeNanProvinceKaiFengCity	2013	3.80666	1.68712		3.78419	1.27042		0	0	0		10.1128	0.4471	1.99384	1.12202	1.56617			4.71778	0.889		0.17
HeNan	HeNanProvinceKaiFengCity	2014	4.14313	1.66271		3.98898	1.00671		0	0	0		10.3876	0.4544	2.0473	1.09105	2.16826			4.78707	1.202		0.45
HeNan	HeNanProvinceKaiFengCity	2015	4.54329	2.16173		4.2485	1.57895		0	0	0		10.4724	0.4094	2.36423	0.960554	1.61276			5.18049	1.173		0.24
HeNan	HeNanProvinceKaiFengCity	2016	4.68213	2.29885		4.38203	1.07335		0	0	0		10.5615	0.4062	0.634105	1.05184	1.63132			5.27669	1.136		1.02
HeNan	HeNanProvinceKaiFengCity	2017	4.79579	1.87266		4.30407	1.73516		0	0	0		10.626	0.3977	2.3178	0.99144	1.70757			5.48749	1.141		0.56
HeNan	HeNanProvinceKaiFengCity	2018	5.10595	2.11931		4.74493	0.655022		0	0	0		10.6905	0.3892	2.37654	1.20657	1.78238			5.88249	1.01		0.68
HeNan	HeNanProvinceKaiFengCity	2019	5.16479	1.84843		4.59512	0.445986		0	0	0		10.8539	0.4015	2.09552	1.57213	1.85462			5.86445	1.223		0.68
HeNan	HeNanProvinceKaiFengCity	2020	5.76519	2.41901		5.0876	0.805672		0	0	0		10.803	0.3782	0.000177019	2.01458	1.57778			5.60812	1.436		0.51
HeNan	HeNanProvinceKaiFengCity	2021	5.77144	2.71059		5.68358	0.71912		0	0	0		10.8813	0.3794	0.000177019	3.07173	1.30094			5.34906	0.649		0.96
HeNan	HeNanProvinceKaiFengCity	2022	5.2832	3.23459		5.52943	1.13321		0	0	0		10.9597	0.3806	0.000177019	4.12887	1.0241			5.21052	0.862		0.76
HeNan	HeNanProvinceLuoYangCity	2005	3.8712	2.44798		3.13549	1.36054		0	0	0		9.76325	0.5829	0.841631	0.121417	1.03747			3.43592	0.836		0.06
HeNan	HeNanProvinceLuoYangCity	2006	3.91202	2.17143		3.55535	1.42857		0	0	0		9.91547	0.6007	1.26704	0.107101	1.04371			3.82842	0.78		0.04
HeNan	HeNanProvinceluoyangCity	2007	3.91202	1.22807		3.68888	0.586854		0	0	0		10.1314	0.6079	3.03493	1.62519	1.06449			4.10956	0.892		0.08
HeNan	HeNanProvinceLuoYangCity	2008	4.45435	2.20464		3.93183	0.767544		0	0	0		10.3117	0.6108	3.25526	1.80455	1.11881			4.32876	0.764		0.12
HeNan	HeNanProvinceluoyangCity	2009	4.79579	2.16763		4.11087	0.67659		0	0	0		10.3472	0.5831	3.1245	1.79347	1.16264			4.53238	0.656		0.08
HeNan	HeNanProvinceLuoYangCity	2010	5.07517	2.16763		4.57471	0.491642		0	0	0		10.4846	0.6018	3.51495	1.43419	1.16858			4.5683	0.605		0.25
HeNan	HeNanProvinceluoyangCity	2011	5.63479	2.97433		4.85203	0.852167		0	0	0		10.6261	0.6129	4.225	2.00822	1.40795			4.56017	0.579		0.14
HeNan	HeNanProvinceLuoYangCity	2012	5.5835	2.0847		5.35186	1.02465		0	0	0		10.7214	0.5998	4.21912	2.001	1.67568			4.69547	0.689		0.22
HeNan	HeNanProvinceluoyangCity	2013	6.08222	3.70697		5.59471	0.842156		0	0	0		10.723	0.5774	4.38294	2.01609	1.71179			4.71778	0.889		0.36
HeNan	HeNanProvinceLuoYangCity	2014	6.20254	2.86942		5.75574	1.59423		0	0	0		10.808	0.5107	4.50764	2.05141	1.78456			4.78707	1.202		0.59
HeNan	HeNanProvinceluoyangCity	2015	6.10479	2.58156		5.9135	1.62083		0	0	0		10.8531	0.4886	4.58501	1.86055	1.79522			5.18049	1.173		0.95
HeNan	HeNanProvinceLuoYangCity	2016	6.20859	2.86658		5.81413	1.84598		0	0	0		10.9404	0.4689	4.67379	1.80508	1.8294			5.27669	1.136		0.75
HeNan	HeNanProvinceluoyangCity	2017	6.52209	2.43263		5.7869	1.46851		0	0	0		11.0651	0.4572	4.19532	2.46721	1.60288			5.48749	1.141		0.33
HeNan	HeNanProvinceLuoYangCity	2018	6.69332	2.28876		6.29711	0.796269		0	0	0		11.1229	0.4455	4.19348	3.18212	1.70608			5.88249	1.01		0.52
HeNan	HeNanProvinceluoyangCity	2019	6.63595	1.73531		6.32257	0.571429		0	0	0		11.197	0.4629	3.98458	4.01232	1.79667			5.86445	1.223		1.15
HeNan	HeNanProvinceLuoYangCity	2020	6.82871	1.91847		6.39192	0.45744		0	0	0		11.1965	0.4509	0.000177019	3.94132	1.90196			5.60812	1.436		0.6
HeNan	HeNanProvinceluoyangCity	2021	6.71052	1.7443		6.7334	0.647272		0	0	0		11.253	0.4368	0.000177019	5.14665	2.00725			5.34906	0.649		0.55
HeNan	HeNanProvinceLuoYangCity	2022	6.15273	2.0723		6.58341	0.623318		0	0	0		11.3095	0.4227	0.000177019	6.35199	2.11254			5.21052	0.862		0.64
HeNan	HeNanProvinceLuoHeCity	2005	1.94591	1.05263		1.60944	0		0	0	0		9.45399	0.6228	1.94585	0.211417	0.363494			3.43592	0.836		0.16
HeNan	HeNanProvinceLuoHeCity	2006	1.79176	1.12994		1.79176	0		0	0	0		9.57651	0.6393	1.99275	0.261119	0.496195			3.82842	0.78		0.07
HeNan	HeNanProvinceLuoHeCity	2007	1.60944	0.543478		2.07944	1.08696		0	0	0		9.77571	0.6701	2.96975	0.739685	0.641136			4.10956	0.892		0.04
HeNan	HeNanProvinceLuoHeCity	2008	1.94591	0		1.09861	0		0	0	0		10.0095	0.6835	3.02952	1.0051	0.826034			4.32876	0.764		0.06
HeNan	HeNanProvinceLuoHeCity	2009	1.94591	0		2.07944	0		0	0	0		10.0765	0.6888	2.88316	0.682797	0.864092			4.53238	0.656		0.04
HeNan	HeNanProvinceLuoHeCity	2010	2.19722	0.75188		2.07944	0		0	0	0		10.2026	0.6974	3.21467	0.641739	0.916149			4.5683	0.605		0.06
HeNan	HeNanProvinceLuoHeCity	2011	1.94591	0.536193		2.19722	0		0	0	0		10.2917	0.6914	3.67671	0.651233	1.02344			4.56017	0.579		0.02
HeNan	HeNanProvinceLuoHeCity	2012	2.3979	0.480769		1.60944	0		0	0	0		10.3485	0.6849	4.91507	0.533194	1.02884			4.69547	0.689		0.06
HeNan	HeNanProvinceLuoHeCity	2013	3.3322	2.06186		3.09104	0.809717		0	0	0		10.3559	0.678	5.06082	0.746461	1.07899			4.71778	0.889		0.1
HeNan	HeNanProvinceLuoHeCity	2014	3.13549	1.47493		2.48491	0.236967		0	0	0		10.5097	0.6371	5.14948	0.82686	0.961605			4.78707	1.202		0.12
HeNan	HeNanProvinceLuoHeCity	2015	3.8712	1.20818		3.2581	0.235571		0	0	0		10.545	0.6292	5.36828	0.547585	0.990151			5.18049	1.173		0.15
HeNan	HeNanProvinceLuoHeCity	2016	3.80666	0.78064		3.8712	0.807382		0	0	0		10.6247	0.6235	5.52736	0.653266	1.14361			5.27669	1.136		0.31
HeNan	HeNanProvinceLuoHeCity	2017	4.44265	1.21065		3.71357	0.555115		0	0	0		10.6863	0.61145	4.27639	0.75574	1.15217			5.48749	1.141		0.32
HeNan	HeNanProvinceLuoHeCity	2018	4.40672	0.856423		4.21951	0.604027		0	0	0		10.7479	0.5994	4.48693	2.53737	1.15217			5.88249	1.01		0.5
HeNan	HeNanProvinceLuoHeCity	2019	4.89784	1.20653		4.29046	0.485175		0	0	0		10.9885	0.4626	4.27899	2.58815	1.45052			5.86445	1.223		0.61
HeNan	HeNanProvinceLuoHeCity	2020	5.23111	1.11888		4.7362	0.0350754		0	0	0		11.101	0.4282	0.000177019	2.80487	1.57541			5.60812	1.436		0.97
HeNan	HeNanProvinceLuoHeCity	2021	4.7362	1.44519		4.97673	0.115174		0	0	0		11.1922	0.4306	0.000177019	4.14734	1.7003			5.34906	0.649		0.84
HeNan	HeNanProvinceLuoHeCity	2022	4.00733	1.16919		4.60517	0.417141		0	0	0		11.2833	0.433	0.000177019	5.48981	1.82519			5.21052	0.862		0.56
HeNan	HeNanProvinceNanYangCity	2005	2.99573	1.03093		2.70805	0.772201		0	0	0		9.19279	0.5012	0.373958	0.176123	0.348361			3.43592	0.836		0.02
HeNan	HeNanProvinceNanYangCity	2006	2.94444	1.22699		2.99573	0.649351		0	0	0		9.30865	0.509	0.444228	0.1854	0.365381			3.82842	0.78		0.32
HeNan	HeNanProvinceNanYangCity	2007	3.3673	1.05448		2.70805	0		0	0	0		9.53344	0.5193	0.465135	1.24717	0.40928			4.10956	0.892		0.11
HeNan	HeNanProvinceNanYangCity	2008	3.7612	1.94175		3.29584	0.198807		0	0	0		9.70302	0.5231	0.493796	1.75242	0.456479			4.32876	0.764		0.03
HeNan	HeNanProvinceNanYangCity	2009	3.68888	0.91638		3.55535	0.9375		0	0	0		9.74079	0.5106	0.529988	1.41801	0.543841			4.53238	0.656		0.12
HeNan	HeNanProvinceNanYangCity	2010	4.40672	2.86458		3.71357	0.35503		0	0	0		9.8598	0.5207	0.696962	1.42669	0.562363			4.5683	0.605		0.09
HeNan	HeNanProvinceNanYangCity	2011	4.38203	2.62321		4.07754	0.545951		0	0	0		9.97999	0.5298	1.1428	1.39274	0.545491			4.56017	0.579		0.1
HeNan	HeNanProvinceNanYangCity	2012	4.33073	1.35501		3.91202	0.359454		0	0	0		10.047	0.5216	1.12462	1.34146	0.557125			4.69547	0.689		0.12
HeNan	HeNanProvinceNanYangCity	2013	4.77068	2.60638		4.49981	0.600765		0	0	0		9.96848	0.506	1.24864	1.43297	0.583083			4.71778	0.889		0.17
HeNan	HeNanProvinceNanYangCity	2014	5.47227	5.93186		4.58497	0.512528		0	0	0		10.1906	0.465	1.44971	1.46758	0.595895			4.78707	1.202		0.24
HeNan	HeNanProvinceNanYangCity	2015	5.55296	2.60258		4.93447	0.716379		0	0	0		10.263	0.4426	1.34831	1.19616	0.626933			5.18049	1.173		0.5
HeNan	HeNanProvinceNanYangCity	2016	5.52943	1.93097		5.33754	1.51856		0	0	0		10.3421	0.438	1.39076	1.28858	0.673121			5.27669	1.136		0.73
HeNan	HeNanProvinceNanYangCity	2017	5.75257	2.07012		5.0876	1.26829		0	0	0		10.4099	0.4258	1.2053	1.42835	0.7204			5.48749	1.141		0.59
HeNan	HeNanProvinceNanYangCity	2018	6.12468	2.18009		5.61313	0.496439		0	0	0		10.4778	0.4136	1.16256	1.53581	0.731454			5.88249	1.01		0.45
HeNan	HeNanProvinceNanYangCity	2019	5.97635	1.20482		5.70378	0.323871		0	0	0		10.547	0.3323	1.25063	1.71517	0.792333			5.86445	1.223		0.71
HeNan	HeNanProvinceNanYangCity	2020	6.19441	1.18851		5.77144	0.200562		0	0	0		10.6045	0.3212	0.000177019	1.89968	0.906577			5.60812	1.436		0.58
HeNan	HeNanProvinceNanYangCity	2021	6.13773	1.78271		6.15273	0.206847		0	0	0		10.7121	0.316	0.000177019	2.02511	1.02082			5.34906	0.649		0.39
HeNan	HeNanProvinceNanYangCity	2022	5.39816	1.6561		5.83773	0.382574		0	0	0		10.8196	0.3108	0.000177019	2.15054	1.13506			5.21052	0.862		0.83
HeNan	HeNanProvincePingDingShanCity	2005	2.70805	1.80723		1.60944	1.28205		0	0	0		9.34198	0.6013	0.637821	0.200447	0.690175			3.43592	0.836		0.15
HeNan	HeNanProvincePingDingShanCity	2006	2.77259	0.819672		2.77259	2.15827		0	0	0		9.50405	0.6167	0.68563	0.181025	0.78903			3.82842	0.78		0.09
HeNan	HeNanProvincePingDingShanCity	2007	3.09104	2.47934		2.70805	0.490196		0	0	0		9.73956	0.6268	0.841737	1.35299	0.897774			4.10956	0.892		0.16
HeNan	HeNanProvincePingDingShanCity	2008	3.73767	1.61002		3.04452	1.02564		0	0	0		9.99871	0.6522	0.813546	1.29358	1.00557			4.32876	0.764		0.23
HeNan	HeNanProvincePingDingShanCity	2009	3.95124	1.42631		3.4012	0		0	0	0		10.044	0.6518	0.850445	1.14853	1.08815			4.53238	0.656		0.14
HeNan	HeNanProvincePingDingShanCity	2010	4.17439	2.5641		4.02535	0.161031		0	0	0		10.1935	0.6633	0.84642	1.10236	1.14513			4.5683	0.605		0.16
HeNan	HeNanProvincePingDingShanCity	2011	4.38203	1.75258		4.00733	0.358852		0	0	0		10.3165	0.6559	1.33856	1.27257	1.12789			4.56017	0.579		0.1
HeNan	HeNanProvincePingDingShanCity	2012	3.91202	0.786164		4.09434	0.223964		0	0	0		10.3215	0.6089	1.57657	1.18454	1.12676			4.69547	0.689		0.11
HeNan	HeNanProvincePingDingShanCity	2013	4.62497	2.58621		3.95124	0.313725		0	0	0		10.2729	0.5823	1.80273	1.17493	1.10339			4.71778	0.889		0.17
HeNan	HeNanProvincePingDingShanCity	2014	4.85203	1.70028		4.5326	0.517241		0	0	0		10.4047	0.5372	1.36925	1.16298	1.01343			4.78707	1.202		0.38
HeNan	HeNanProvincePingDingShanCity	2015	4.78749	2.00348		4.48864	0.391815		0	0	0		10.4336	0.5219	1.48365	0.847282	0.981149			5.18049	1.173		0.27
HeNan	HeNanProvincePingDingShanCity	2016	5.00395	2.3119		4.60517	1.10759		0	0	0		10.5107	0.4904	1.57296	1.10302	1.0196			5.27669	1.136		0.69
HeNan	HeNanProvincePingDingShanCity	2017	5.56068	3.16193		4.67283	1.17233		0	0	0		10.585	0.4839	1.47687	1.17877	1.41243			5.48749	1.141		0.51
HeNan	HeNanProvincePingDingShanCity	2018	5.59099	2.83688		5.31812	1.09632		0	0	0		10.6593	0.4774	1.42255	1.42991	1.26965			5.88249	1.01		0.32
HeNan	HeNanProvincePingDingShanCity	2019	5.56834	2.76139		5.18739	0.931929		0	0	0		10.7622	0.4604	1.46773	1.4395	1.30016			5.86445	1.223		0.63
HeNan	HeNanProvincePingDingShanCity	2020	5.98394	2.2042		5.2933	0.489772		0	0	0		10.8073	0.4511	0.000177019	1.71753	1.38631			5.60812	1.436		0.85
HeNan	HeNanProvincePingDingShanCity	2021	5.67332	2.21033		5.92426	0.928124		0	0	0		10.899	0.4488	0.000177019	2.04576	1.47246			5.34906	0.649		0.86
HeNan	HeNanProvincePingDingShanCity	2022	5.19296	3.06529		5.50939	1.158		0	0	0		10.9907	0.4465	0.000177019	2.37398	1.55861			5.21052	0.862		0.44
HeNan	HeNanProvincePuYangCity	2005	2.3979	1.1583		1.09861	0.581395		0	0	0		9.28303	0.6277	0.785287	0.448875	0.162845			3.43592	0.836		0.02
HeNan	HeNanProvincePuYangCity	2006	2.48491	2.24719		1.79176	0.520833		0	0	0		9.4036	0.6447	0.809348	0.448421	0.201468			3.82842	0.78		0.05
HeNan	HeNanProvincePuYangCity	2007	3.58352	4.80226		2.19722	0		0	0	0		9.6142	0.6514	0.869457	1.2897	0.235891			4.10956	0.892		0.08
HeNan	HeNanProvincePuYangCity	2008	3.73767	4.82234		3.17805	0.680272		0	0	0		9.84177	0.6651	0.123839	1.20992	0.273218			4.32876	0.764		0.14
HeNan	HeNanProvincePuYangCity	2009	3.52636	1.8018		3.4012	2.00669		0	0	0		9.84453	0.6558	0.774955	1.20725	0.287987			4.53238	0.656		0.06
HeNan	HeNanProvincePuYangCity	2010	4.00733	1.49254		3.4012	0.606061		0	0	0		9.98907	0.6646	0.785813	1.20955	0.294878			4.5683	0.605		0.12
HeNan	HeNanProvincePuYangCity	2011	3.91202	2.13068		4.04305	1.34048		0	0	0		10.1293	0.65	1.13349	1.20953	0.291407			4.56017	0.579		0.1
HeNan	HeNanProvincePuYangCity	2012	3.95124	2.03046		3.68888	0.894188		0	0	0		10.2275	0.6512	2.04109	1.22029	0.274792			4.69547	0.689		0.05
HeNan	HeNanProvincePuYangCity	2013	4.20469	2.31144		4.07754	1.35301		0	0	0		10.2077	0.6618	2.13542	1.26437	0.236664			4.71778	0.889		0.19
HeNan	HeNanProvincePuYangCity	2014	4.30407	2.46548		4.02535	0.641849		0	0	0		10.4601	0.5789	2.38718	1.27289	0.191048			4.78707	1.202		0.09
HeNan	HeNanProvincePuYangCity	2015	4.35671	2.22046		4.29046	1.2037		0	0	0		10.5144	0.5655	2.69816	0.976315	0.195823			5.18049	1.173		0.36
HeNan	HeNanProvincePuYangCity	2016	4.62497	1.67715		3.97029	0.885827		0	0	0		10.5981	0.5476	2.90078	1.03811	0.258938			5.27669	1.136		0.5
HeNan	HeNanProvincePuYangCity	2017	4.83628	1.24456		4.46591	1.16906		0	0	0		10.6634	0.5269	2.67664	0.905259	0.338935			5.48749	1.141		0.56
HeNan	HeNanProvincePuYangCity	2018	4.91998	2.9057		4.66344	0.575126		0	0	0		10.7286	0.5062	2.65541	0.659094	0.407793			5.88249	1.01		0.34
HeNan	HeNanProvincePuYangCity	2019	5.18178	1.69643		4.56435	0.454545		0	0	0		10.6876	0.3611	3.01208	0.753031	0.481175			5.86445	1.223		0.72
HeNan	HeNanProvincePuYangCity	2020	5.48894	1.60267		5.11199	0.127334		0	0	0		10.6899	0.3533	0.000177019	1.90906	0.583886			5.60812	1.436		0.37
HeNan	HeNanProvincePuYangCity	2021	5.35659	1.9174		5.45104	0.424929		0	0	0		10.7607	0.3742	0.000177019	2.02808	0.686598			5.34906	0.649		0.77
HeNan	HeNanProvincePuYangCity	2022	4.48864	2.02917		5.0626	0.52504		0	0	0		10.8315	0.3951	0.000177019	2.1471	0.789309			5.21052	0.862		0.62
HeNan	HeNanProvinceSanMenXiaCity	2005	1.79176	2.06186		1.79176	1.49254		0	0	0		9.62404	0.6034	1.7616	0.153322	0.190129			3.43592	0.836		0.13
HeNan	HeNanProvinceSanMenXiaCity	2006	1.79176	1.81818		0.693147	0		0	0	0		9.82119	0.6367	2.67386	0.140422	0.260688			3.82842	0.78		0.13
HeNan	HeNanProvinceSanMenXiaCity	2007	2.56495	2.0202		1.79176	0.675676		0	0	0		10.052	0.6597	2.74389	1.26731	0.377014			4.10956	0.892		0.09
HeNan	HeNanProvinceSanMenXiaCity	2008	2.99573	0.664452		2.30259	0.571429		0	0	0		10.2927	0.6694	2.48531	1.64238	0.498485			4.32876	0.764		0.16
HeNan	HeNanProvinceSanMenXiaCity	2009	3.4012	0.833333		3.09104	0		0	0	0		10.3605	0.6605	2.56182	1.40175	0.623018			4.53238	0.656		0.15
HeNan	HeNanProvinceSanMenXiaCity	2010	3.46574	1.96078		3.3673	0		0	0	0		10.5758	0.6852	3.08501	1.7071	0.664785			4.5683	0.605		0.17
HeNan	HeNanProvinceSanMenXiaCity	2011	3.17805	1.41643		3.2581	0.240964		0	0	0		10.7375	0.6881	3.95815	1.62208	0.672163			4.56017	0.579		0.08
HeNan	HeNanProvinceSanMenXiaCity	2012	4.07754	1.95228		3.4012	1.72911		0	0	0		10.8279	0.6799	4.1813	1.63018	0.662052			4.69547	0.689		0.08
HeNan	HeNanProvinceSanMenXiaCity	2013	3.73767	1.59858		3.8712	0		0	0	0		10.8689	0.659	4.51245	1.6636	0.606481			4.71778	0.889		0.13
HeNan	HeNanProvinceSanMenXiaCity	2014	4.11087	4.25532		3.7612	0.392157		0	0	0		10.9198	0.6252	4.73959	1.73084	0.560448			4.78707	1.202		0.29
HeNan	HeNanProvinceSanMenXiaCity	2015	4.04305	3.18021		3.85015	1.07066		0	0	0		10.9274	0.5818	5.01926	1.09383	0.571604			5.18049	1.173		0.2
HeNan	HeNanProvinceSanMenXiaCity	2016	4.29046	4.01284		3.82864	1.36364		0	0	0		10.9835	0.5649	5.32521	1.11169	0.612882			5.27669	1.136		0.54
HeNan	HeNanProvinceSanMenXiaCity	2017	4.14313	2.64151		3.80666	2.52101		0	0	0		11.0502	0.55775	4.9874	1.35134	0.716754			5.48749	1.141		1.75
HeNan	HeNanProvinceSanMenXiaCity	2018	4.40672	2.44648		3.97029	0.953678		0	0	0		11.1168	0.5506	4.82572	1.54252	0.772687			5.88249	1.01		0.55
HeNan	HeNanProvinceSanMenXiaCity	2019	4.82831	2.04918		4.26268	1.08043		0	0	0		11.0584	0.4882	5.53715	1.92782	1.0404			5.86445	1.223		0.4
HeNan	HeNanProvinceSanMenXiaCity	2020	4.91998	1.54022		4.58497	0.166667		0	0	0		11.178	0.4735	0.000177019	1.7699	1.21909			5.60812	1.436		1.04
HeNan	HeNanProvinceSanMenXiaCity	2021	4.76217	2.03106		4.91998	0.331309		0	0	0		11.2606	0.4732	0.000177019	2.16883	1.39779			5.34906	0.649		1.07
HeNan	HeNanProvinceSanMenXiaCity	2022	4.33073	2.74361		4.67283	0.63857		0	0	0		11.3432	0.4729	0.000177019	2.56776	1.57648			5.21052	0.862		0.46
HeNan	HeNanProvinceShangQiuCity	2005	2.56495	0		1.60944	0		0	0	0		8.83623	0.394	1.31835	0.203574	0.335722			3.43592	0.836		0.1
HeNan	HeNanProvinceShangQiuCity	2006	2.3979	0.83682		2.3979	0.694444		0	0	0		8.92532	0.4038	0.380602	0.197116	0.453906			3.82842	0.78		0.08
HeNan	HeNanProvinceShangQiuCity	2007	2.77259	1.8797		2.48491	0		0	0	0		9.21174	0.4207	0.703224	0.747406	0.555945			4.10956	0.892		0.09
HeNan	HeNanProvinceShangQiuCity	2008	3.09104	1.76471		2.70805	0.401606		0	0	0		9.4003	0.4467	0.536882	0.773123	0.703954			4.32876	0.764		0.12
HeNan	HeNanProvinceShangQiuCity	2009	3.73767	4.69613		2.89037	0.613497		0	0	0		9.45556	0.455	0.578429	0.684986	0.822038			4.53238	0.656		0.12
HeNan	HeNanProvinceShangQiuCity	2010	4.14313	3.44828		3.29584	0		0	0	0		9.62146	0.4652	0.614634	0.689238	0.839664			4.5683	0.605		0.11
HeNan	HeNanProvinceShangQiuCity	2011	3.3322	2.58824		4.04305	1.52672		0	0	0		9.78577	0.4761	0.829532	0.691896	0.832413			4.56017	0.579		0.11
HeNan	HeNanProvinceShangQiuCity	2012	4.40672	4.92308		3.3673	1.25945		0	0	0		9.85372	0.4675	1.11118	0.651665	0.822203			4.69547	0.689		0.17
HeNan	HeNanProvinceShangQiuCity	2013	4.00733	2.32258		4.11087	1.38037		0	0	0		9.69966	0.4681	1.11321	0.638556	0.800117			4.71778	0.889		0.16
HeNan	HeNanProvinceShangQiuCity	2014	4.39445	2.8451		3.89182	0.846262		0	0	0		10.0587	0.4333	1.11799	0.648765	0.817026			4.78707	1.202		0.25
HeNan	HeNanProvinceShangQiuCity	2015	4.12713	1.26582		4.21951	1.36842		0	0	0		10.1242	0.4179	1.1461	0.505786	0.876141			5.18049	1.173		0.31
HeNan	HeNanProvinceShangQiuCity	2016	4.58497	1.27991		4.11087	0.351185		0	0	0		10.2158	0.4142	1.21045	0.459907	0.932579			5.27669	1.136		0.56
HeNan	HeNanProvinceShangQiuCity	2017	5.14166	1.40023		4.51086	0.3544		0	0	0		10.3051	0.4138	1.10789	1.17419	0.990274			5.48749	1.141		0.4
HeNan	HeNanProvinceShangQiuCity	2018	5.33272	1.93888		4.96981	0.511727		0	0	0		10.3943	0.4134	1.06569	1.39332	1.04564			5.88249	1.01		0.66
HeNan	HeNanProvinceShangQiuCity	2019	5.52943	1.99029		4.96284	0.293624		0	0	0		10.5896	0.41	0.997877	1.7265	1.12645			5.86445	1.223		0.82
HeNan	HeNanProvinceShangQiuCity	2020	5.68358	1.31234		5.2933	0.0722717		0	0	0		10.5306	0.3783	0.000177019	1.89926	1.22221			5.60812	1.436		0.47
HeNan	HeNanProvinceShangQiuCity	2021	5.62402	1.80684		5.54126	0.397141		0	0	0		10.5886	0.3737	0.000177019	2.28105	1.31796			5.34906	0.649		0.63
HeNan	HeNanProvinceShangQiuCity	2022	5.09987	2.67139		5.42935	0.341224		0	0	0		10.6465	0.3691	0.000177019	2.66284	1.41372			5.21052	0.862		0.42
HeNan	HeNanProvinceXinXiangCity	2005	3.29584	1.75747		1.94591	0		0	0	0		9.19786	0.5153	0.905634	0.156604	1.20891			3.43592	0.836		0.19
HeNan	HeNanProvinceXinXiangCity	2006	3.04452	1.30597		2.94444	0.43573		0	0	0		9.32108	0.5243	1.24724	0.133347	1.38207			3.82842	0.78		0.08
HeNan	HeNanProvinceXinXiangCity	2007	3.2581	1.02941		2.99573	0.578035		0	0	0		9.55358	0.5347	1.49393	1.69727	1.52719			4.10956	0.892		0.11
HeNan	HeNanProvinceXinXiangCity	2008	3.91202	2.69151		3.3322	0.463679		0	0	0		9.75365	0.5489	1.67247	1.59713	1.67458			4.32876	0.764		0.11
HeNan	HeNanProvinceXinXiangCity	2009	3.95124	1.52672		3.2581	0		0	0	0		9.79768	0.5635	1.7429	1.43491	1.75689			4.53238	0.656		0.11
HeNan	HeNanProvinceXinXiangCity	2010	4.45435	1.68453		4.02535	0.576369		0	0	0		9.96157	0.5769	1.87177	1.63038	1.90648			4.5683	0.605		0.07
HeNan	HeNanProvinceXinXiangCity	2011	4.41884	1.70836		4.29046	0.550747		0	0	0		10.1734	0.5913	2.30077	1.26032	2.10418			4.56017	0.579		0.12
HeNan	HeNanProvinceXinXiangCity	2012	4.60517	1.44783		4.04305	0.472813		0	0	0		10.2611	0.5715	2.47859	1.22301	2.28418			4.69547	0.689		0.13
HeNan	HeNanProvinceXinXiangCity	2013	5.02388	2.2736		4.51086	0.15015		0	0	0		10.2491	0.5659	2.59529	1.35905	2.26867			4.71778	0.889		0.14
HeNan	HeNanProvinceXinXiangCity	2014	5.11799	1.63647		4.79579	0.35686		0	0	0		10.4252	0.566	2.78598	1.42981	2.26888			4.78707	1.202		0.23
HeNan	HeNanProvinceXinXiangCity	2015	5.83481	1.72799		5.48064	0.450857		0	0	0		10.4441	0.4976	2.99817	1.0219	2.24787			5.18049	1.173		0.28
HeNan	HeNanProvinceXinXiangCity	2016	5.91889	2.2045		5.34711	0.957996		0	0	0		10.5402	0.4956	3.13541	1.56983	2.3361			5.27669	1.136		0.44
HeNan	HeNanProvinceXinXiangCity	2017	6.43775	3.03614		5.63835	1.31734		0	0	0		10.6127	0.48705	3.07885	2.30637	2.39706			5.48749	1.141		0.56
HeNan	HeNanProvinceXinXiangCity	2018	6.59851	2.51191		6.16752	0.783107		0	0	0		10.6851	0.4785	19.7828	2.35347	2.49247			5.88249	1.01		0.55
HeNan	HeNanProvinceXinXiangCity	2019	6.56948	1.60769		6.1506	0.521494		0	0	0		10.8253	0.4587	2.87382	2.42542	2.63645			5.86445	1.223		0.62
HeNan	HeNanProvinceXinXiangCity	2020	5.75344	1.38301		6.41673	0.340232		0	0	0		10.7837	0.4486	0.000177019	2.13196	2.77643			5.60812	1.436		0.87
HeNan	HeNanProvinceXinXiangCity	2021	6.65415	1.50527		6.77537	0.370578		0	0	0		10.8595	0.446	0.000177019	2.39584	2.91641			5.34906	0.649		0.8
HeNan	HeNanProvinceXinXiangCity	2022	6.1334	1.6677		6.56667	0.674266		0	0	0		10.9354	0.4434	0.000177019	2.65971	3.05639			5.21052	0.862		0.44
HeNan	HeNanProvinceXinYangCity	2005	1.60944	3.44828		0.693147	0		0	0	0		8.77586	0.3804	0.544273	0.232119	0.342913			3.43592	0.836		0.11
HeNan	HeNanProvinceXinYangCity	2006	1.60944	1.0101		0.693147	0		0	0	0		8.88986	0.3927	0.62097	0.21103	0.373376			3.82842	0.78		0.13
HeNan	HeNanProvinceXinYangCity	2007	2.19722	0.60241		1.38629	1.17647		0	0	0		9.26284	0.4035	0.654964	0.720384	0.44365			4.10956	0.892		0.05
HeNan	HeNanProvinceXinYangCity	2008	2.83321	3.26797		2.30259	0		0	0	0		9.47386	0.4135	0.628255	0.653489	0.513186			4.32876	0.764		0.11
HeNan	HeNanProvinceXinYangCity	2009	2.30259	1.90476		2.30259	0		0	0	0		9.53097	0.4245	0.69744	0.595233	0.559193			4.53238	0.656		0.13
HeNan	HeNanProvinceXinYangCity	2010	2.94444	0		2.19722	0.393701		0	0	0		9.7372	0.4221	1.03505	0.667589	0.616534			4.5683	0.605		0.14
HeNan	HeNanProvinceXinYangCity	2011	3.04452	1.20482		3.13549	0.931677		0	0	0		9.93319	0.4163	1.4725	0.632934	0.623363			4.56017	0.579		0.16
HeNan	HeNanProvinceXinYangCity	2012	3.66356	1.74825		2.83321	0		0	0	0		10.0144	0.3996	1.57939	0.659699	0.650947			4.69547	0.689		0.12
HeNan	HeNanProvinceXinYangCity	2013	3.4012	1.22511		3.68888	0.325733		0	0	0		9.81934	0.4045	1.65437	0.580647	0.831693			4.71778	0.889		0.28
HeNan	HeNanProvinceXinYangCity	2014	3.61092	1.1994		3.3322	0.193424		0	0	0		10.2216	0.4154	1.67163	0.601807	0.862264			4.78707	1.202		0.4
HeNan	HeNanProvinceXinYangCity	2015	3.93183	0.959693		3.46574	0.250313		0	0	0		10.3142	0.4018	1.55592	0.533306	0.694931			5.18049	1.173		0.56
HeNan	HeNanProvinceXinYangCity	2016	4.39445	1.29428		4.09434	0.185014		0	0	0		10.3651	0.3955	1.70849	0.53383	0.756256			5.27669	1.136		0.83
HeNan	HeNanProvinceXinYangCity	2017	4.48864	0.92955		3.95124	0.38432		0	0	0		10.4411	0.3857	1.6203	0.497799	0.869945			5.48749	1.141		0.47
HeNan	HeNanProvinceXinYangCity	2018	4.90527	1.36382		4.48864	0.400687		0	0	0		10.5171	0.3759	1.53585	0.438277	0.923388			5.88249	1.01		0.58
HeNan	HeNanProvinceXinYangCity	2019	5.07517	1.01883		4.47734	0		0	0	0		10.6606	0.3658	1.43773	0.404655	1.14433			5.86445	1.223		0.47
HeNan	HeNanProvinceXinYangCity	2020	5.38907	1.52127		5.02388	0.147189		0	0	0		10.7127	0.3561	0.000177019	1.50605	1.08168			5.60812	1.436		0.33
HeNan	HeNanProvinceXinYangCity	2021	5.33754	1.37694		5.28827	0.549319		0	0	0		10.8066	0.3475	0.000177019	2.42983	1.01903			5.34906	0.649		0.52
HeNan	HeNanProvinceXinYangCity	2022	4.70048	1.70432		5.16479	0.376601		0	0	0		10.9005	0.3389	0.000177019	3.35361	0.956384			5.21052	0.862		0.35
HeNan	HeNanProvinceXuChangCity	2005	2.56495	2.06186		1.60944	0		0	0	0		9.50807	0.6116	0.576352	0.291606	0.422627			3.43592	0.836		0.12
HeNan	HeNanProvinceXuChangCity	2006	2.70805	1.20482		1.38629	0		0	0	0		9.65027	0.63	0.722027	0.475101	0.482739			3.82842	0.78		0.09
HeNan	HeNanProvinceXuChangCity	2007	3.3673	1.08527		2.56495	0		0	0	0		9.90189	0.6408	0.783784	1.36251	0.521604			4.10956	0.892		0.12
HeNan	HeNanProvinceXuChangCity	2008	4.14313	2.20791		3.21888	0.403226		0	0	0		10.1148	0.6563	0.767064	1.36408	0.586679			4.32876	0.764		0.11
HeNan	HeNanProvinceXuChangCity	2009	3.8712	1.2987		3.82864	0.621118		0	0	0		10.1745	0.673	1.11707	1.22874	0.666866			4.53238	0.656		0.13
HeNan	HeNanProvinceXuChangCity	2010	4.38203	1.50788		3.80666	0.471698		0	0	0		10.3267	0.6851	1.09408	1.11154	0.701372			4.5683	0.605		0.16
HeNan	HeNanProvinceXuChangCity	2011	4.47734	2.15827		4.26268	0.718391		0	0	0		10.5166	0.6787	1.4595	1.08805	0.690994			4.56017	0.579		0.09
HeNan	HeNanProvinceXuChangCity	2012	4.82028	2.0339		4.29046	0.886767		0	0	0		10.5953	0.6702	1.61749	1.17937	0.697754			4.69547	0.689		0.12
HeNan	HeNanProvinceXuChangCity	2013	5.17615	3.31969		4.76217	0.545455		0	0	0		10.5355	0.6683	1.75195	1.42609	0.681323			4.71778	0.889		0.16
HeNan	HeNanProvinceXuChangCity	2014	5.62402	4.85496		4.84419	0.435256		0	0	0		10.7887	0.6076	1.75773	1.89283	0.693217			4.78707	1.202		0.23
HeNan	HeNanProvinceXuChangCity	2015	5.90263	4.66011		5.22036	1.27907		0	0	0		10.823	0.59	1.9533	1.11818	0.704638			5.18049	1.173		0.43
HeNan	HeNanProvinceXuChangCity	2016	6.34564	4.63666		5.46806	1.53742		0	0	0		10.9064	0.5882	2.01	1.0693	0.75802			5.27669	1.136		0.49
HeNan	HeNanProvinceXuChangCity	2017	6.65415	3.89134		5.73657	1.76586		0	0	0		10.9865	0.5829	3.00375	1.75327	0.856634			5.48749	1.141		0.76
HeNan	HeNanProvinceXuChangCity	2018	6.47697	3.72809		6.0845	2.02194		0	0	0		11.0666	0.5776	1.77363	2.02883	0.977573			5.88249	1.01		0.26
HeNan	HeNanProvinceXuChangCity	2019	6.04501	3.75691		5.97635	2.22136		0	0	0		11.0666	0.5775	1.92907	2.02449	1.09851			5.86445	1.223		0.39
HeNan	HeNanProvinceXuChangCity	2020	6.4552	4.36018		5.89164	2.10626		0	0	0		11.2756	0.5274	0.000177019	2.37795	1.21945			5.60812	1.436		0.7
HeNan	HeNanProvinceXuChangCity	2021	6.23245	5.00177		6.15273	1.89558		0	0	0		11.3316	0.5234	0.000177019	2.84208	1.34039			5.34906	0.649		0.82
HeNan	HeNanProvinceXuChangCity	2022	5.45104	3.78319		5.9135	1.90496		0	0	0		11.3875	0.5194	0.000177019	3.3062	1.46133			5.21052	0.862		0.42
HeNan	HeNanProvinceZhengZhouCity	2005	4.7185	1.44364		3.93183	0.400802		0	0	0		10.1454	0.5256	1.65496	0.170844	5.78093			3.43592	0.836		0.22
HeNan	HeNanProvinceZhengZhouCity	2006	5.18178	2.8805		4.35671	0.445104		0	0	0		10.2876	0.5319	2.4308	0.17324	6.42473			3.82842	0.78		0.1
HeNan	HeNanProvinceZhengZhouCity	2007	5.10595	1.25406		4.78749	0.474383		0	0	0		10.4361	0.5286	3.06123	1.70998	7.01148			4.10956	0.892		0.15
HeNan	HeNanProvinceZhengZhouCity	2008	5.65249	2.29192		5.05625	0.465839		0	0	0		10.6119	0.5524	3.23854	1.55802	7.92653			4.32876	0.764		0.21
HeNan	HeNanProvinceZhengZhouCity	2009	5.72031	1.91706		5.40268	0.847226		0	0	0		10.6972	0.54	3.35304	1.56304	8.44046			4.53238	0.656		0.28
HeNan	HeNanProvinceZhengZhouCity	2010	6.16542	2.22047		5.7301	0.756001		0	0	0		10.8187	0.5617	3.18322	2.22698	6.74361			4.5683	0.605		0.26
HeNan	HeNanProvinceZhengZhouCity	2011	6.2804	2.63956		6.02828	0.875454		0	0	0		10.9483	0.5772	4.02066	1.7933	6.58446			4.56017	0.579		0.17
HeNan	HeNanProvinceZhengZhouCity	2012	6.60123	2.31537		6.08904	1.49315		0	0	0		11.0358	0.5645	3.90023	2.17934	6.50993			4.69547	0.689		0.23
HeNan	HeNanProvinceZhengZhouCity	2013	6.74524	2.50643		6.48464	0.832702		0	0	0		11.1197	0.5596	3.31712	2.11539	8.13445			4.71778	0.889		0.24
HeNan	HeNanProvinceZhengZhouCity	2014	6.92264	2.23688		6.55251	1.04361		0	0	0		11.1981	0.5146	3.29032	1.57801	8.35189			4.78707	1.202		0.4
HeNan	HeNanProvinceZhengZhouCity	2015	7.29029	2.33341		6.88449	0.800656		0	0	0		11.2539	0.4929	3.25974	1.61481	10.1686			5.18049	1.173		0.51
HeNan	HeNanProvinceZhengZhouCity	2016	7.74023	3.36179		7.06647	1.01446		0	0	0		11.3399	0.4679	3.30156	1.64348	10.7537			5.27669	1.136		0.59
HeNan	HeNanProvinceZhengZhouCity	2017	8.15507	3.62672		7.23706	1.10612		0	0	0		11.4065	0.45335	2.99475	2.24167	11.1085			5.48749	1.141		0.96
HeNan	HeNanProvinceZhengZhouCity	2018	8.40156	3.77311		7.72002	0.776299		0	0	0		11.5263	0.4388	2.74708	2.0515	11.4986			5.88249	1.01		0.7
HeNan	HeNanProvinceZhengZhouCity	2019	8.40514	2.71111		7.76896	0.54682		0	0	0		11.6364	0.3984	2.62216	3.31588	12.2299			5.86445	1.223		0.88
HeNan	HeNanProvinceZhengZhouCity	2020	8.64576	2.74393		8.18897	0.529541		0	0	0		11.4735	0.3965	0.000177019	4.01536	13.1064			5.60812	1.436		1.25
HeNan	HeNanProvinceZhengZhouCity	2021	8.44096	3.00958		8.43403	0.813717		0	0	0		11.5138	0.3971	0.000177019	5.17672	13.9829			5.34906	0.649		1.06
HeNan	HeNanProvinceZhengZhouCity	2022	7.83082	3.32879		8.23191	1.23057		0	0	0		11.5542	0.3977	0.000177019	6.33808	14.8594			5.21052	0.862		1.21
HeNan	HeNanProvinceZhouKouCity	2005	1.09861	0		1.09861	0		0	0	0		8.62676	0.3972	0.627551	0.179791	0.127307			3.43592	0.836		0.13
HeNan	HeNanProvinceZhouKouCity	2006	2.30259	2.91971		1.79176	0.862069		0	0	0		8.70666	0.4104	0.7075	0.13147	0.149982			3.82842	0.78		0.17
HeNan	HeNanProvinceZhouKouCity	2007	2.56495	2.33918		1.94591	0.769231		0	0	0		8.99355	0.4254	0.692564	0.757841	0.174823			4.10956	0.892		0.09
HeNan	HeNanProvinceZhouKouCity	2008	2.63906	1.39535		2.3979	1.35135		0	0	0		9.20079	0.4277	0.746433	0.753234	0.213782			4.32876	0.764		0.13
HeNan	HeNanProvinceZhouKouCity	2009	2.48491	2.45902		2.56495	0.534759		0	0	0		9.27322	0.4473	0.727232	0.624815	0.257441			4.53238	0.656		0.13
HeNan	HeNanProvinceZhouKouCity	2010	3.04452	0.687285		2.48491	0		0	0	0		9.46839	0.4542	0.868741	0.714666	0.313489			4.5683	0.605		0.26
HeNan	HeNanProvinceZhouKouCity	2011	2.99573	2.00501		2.70805	0		0	0	0		9.66358	0.4645	1.32995	0.619481	0.308664			4.56017	0.579		0.13
HeNan	HeNanProvinceZhouKouCity	2012	2.77259	0.694444		2.48491	0.445434		0	0	0		9.78324	0.4759	1.45678	0.813019	0.318622			4.69547	0.689		0.09
HeNan	HeNanProvinceZhouKouCity	2013	3.4012	1.60142		3.29584	0.207039		0	0	0		9.66979	0.4991	1.53016	0.860767	0.280775			4.71778	0.889		0.18
HeNan	HeNanProvinceZhouKouCity	2014	3.29584	1.67428		2.77259	0.239234		0	0	0		10.028	0.5152	1.38423	0.72595	0.28147			4.78707	1.202		0.19
HeNan	HeNanProvinceZhouKouCity	2015	4.14313	1.65209		3.7612	0.486027		0	0	0		10.0744	0.4592	1.46201	0.622695	0.370812			5.18049	1.173		0.37
HeNan	HeNanProvinceZhouKouCity	2016	4.15888	1.78571		3.63759	0.839329		0	0	0		10.1535	0.4595	1.51597	0.54671	0.335989			5.27669	1.136		0.57
HeNan	HeNanProvinceZhouKouCity	2017	4.35671	1.13821		3.73767	0.576132		0	0	0		10.2447	0.4554	1.43666	0.657054	0.338076			5.48749	1.141		0.37
HeNan	HeNanProvinceZhouKouCity	2018	4.80402	1.23404		4.33073	0.547778		0	0	0		10.3358	0.4513	1.38376	0.630133	0.353217			5.88249	1.01		0.36
HeNan	HeNanProvinceZhouKouCity	2019	5.14166	1.166		4.49981	0.0959233		0	0	0		10.5157	0.4397	1.26416	0.664977	0.399196			5.86445	1.223		0.38
HeNan	HeNanProvinceZhouKouCity	2020	5.55296	0.779817		5.05625	0.120846		0	0	0		10.4972	0.4111	0.000177019	0.994202	0.454074			5.60812	1.436		0.39
HeNan	HeNanProvinceZhouKouCity	2021	5.39816	1.39594		5.54908	0.112486		0	0	0		10.5745	0.4053	0.000177019	1.461	0.508951			5.34906	0.649		0.6
HeNan	HeNanProvinceZhouKouCity	2022	4.31749	1.26449		5.09987	0.341686		0	0	0		10.6519	0.3995	0.000177019	1.9278	0.563828			5.21052	0.862		0.56
HeNan	HeNanProvinceZhuMaDianCity	2005	2.83321	4.21053		1.38629	0		0	0	0		8.70118	0.385	0.513091	0.233195	0.146023			3.43592	0.836		0.04
HeNan	HeNanProvinceZhuMaDianCity	2006	2.56495	1.91083		1.94591	0		0	0	0		8.82011	0.3952	0.614552	0.22345	0.15595			3.82842	0.78		0.04
HeNan	HeNanProvinceZhuMaDianCity	2007	2.19722	1.03627		2.3979	0		0	0	0		9.06705	0.4082	0.656643	1.06648	0.17534			4.10956	0.892		0.05
HeNan	HeNanProvinceZhuMaDianCity	2008	2.94444	1.85874		2.3979	0.588235		0	0	0		9.26955	0.4225	0.618329	0.999212	0.184216			4.32876	0.764		0.11
HeNan	HeNanProvinceZhuMaDianCity	2009	3.13549	3.32326		2.70805	0		0	0	0		9.36803	0.4269	0.634609	0.986437	0.193614			4.53238	0.656		0.03
HeNan	HeNanProvinceZhuMaDianCity	2010	4.2485	9.00901		2.70805	0.362319		0	0	0		9.55514	0.4188	0.806266	1.04661	0.34249			4.5683	0.605		0.03
HeNan	HeNanProvinceZhuMaDianCity	2011	4.2485	7.42574		4.20469	0.269542		0	0	0		9.764	0.4259	1.14687	1.00877	0.334895			4.56017	0.579		0.16
HeNan	HeNanProvinceZhuMaDianCity	2012	3.66356	2.36686		3.21888	0.60423		0	0	0		9.88288	0.4282	1.24178	1.0397	0.341715			4.69547	0.689		0.05
HeNan	HeNanProvinceZhuMaDianCity	2013	4.06044	2.06327		4.09434	2.443		0	0	0		9.75325	0.4377	1.26875	1.08424	0.354554			4.71778	0.889		0.09
HeNan	HeNanProvinceZhuMaDianCity	2014	4.00733	2.29592		3.29584	0.32		0	0	0		10.1048	0.4132	1.28544	1.03189	0.360754			4.78707	1.202		0.15
HeNan	HeNanProvinceZhuMaDianCity	2015	4.30407	1.40735		3.97029	0.410256		0	0	0		10.2036	0.4008	1.27284	0.860149	0.368168			5.18049	1.173		0.23
HeNan	HeNanProvinceZhuMaDianCity	2016	4.33073	1.03426		4.26268	0.58873		0	0	0		10.2508	0.3923	1.30891	1.01669	0.253309			5.27669	1.136		0.61
HeNan	HeNanProvinceZhuMaDianCity	2017	4.8828	0.681431		4.11087	0.29304		0	0	0		10.3391	0.3914	1.22793	1.1901	0.272747			5.48749	1.141		0.27
HeNan	HeNanProvinceZhuMaDianCity	2018	5.04343	1.30804		4.80402	0.311526		0	0	0		10.4273	0.3905	1.17843	1.11782	0.312894			5.88249	1.01		0.36
HeNan	HeNanProvinceZhuMaDianCity	2019	5.32301	1.13232		4.80402	0.155039		0	0	0		10.5699	0.4019	1.10758	1.16698	0.355115			5.86445	1.223		0.29
HeNan	HeNanProvinceZhuMaDianCity	2020	5.7589	1.65429		5.26786	0.122212		0	0	0		10.6142	0.3847	0.000177019	2.90824	0.397335			5.60812	1.436		0.89
HeNan	HeNanProvinceZhuMaDianCity	2021	5.40717	1.96672		5.55683	0.236661		0	0	0		10.698	0.3892	0.000177019	4.02795	0.439555			5.34906	0.649		0.87
HeNan	HeNanProvinceZhuMaDianCity	2022	4.64439	1.93237		5.01728	0.356751		0	0	0		10.7817	0.3937	0.000177019	5.14767	0.481776			5.21052	0.862		0.41
HeiLongJiang	HeiLongJiangProvinceDaQingCity	2005	3.71357	0.424328		3.3322	0.502513		0	0	0		10.8818	0.8592	0.180183	0.0332078	2.03832			3.58352	0.122		0.1
HeiLongJiang	HeiLongJiangProvinceDaQingCity	2006	3.7612	2.15343		3.66356	0.787402		0	0	0		11.0103	0.8564	0.2179	0.0512848	2.01452			3.69312	0.185		0.19
HeiLongJiang	HeiLongJiangProvinceDaQingCity	2007	3.93183	1.85923		3.58352	0.140449		0	0	0		11.1148	0.8497	0.386693	1.22119	2.098			3.79189	0.016		0.14
HeiLongJiang	HeiLongJiangProvinceDaQingCity	2008	3.97029	1.45808		3.80666	0.65445		0	0	0		11.2979	0.8508	0.365901	1.07335	2.15453			3.88177	0.197		0.14
HeiLongJiang	HeiLongJiangProvinceDaQingCity	2009	4.29046	1.69312		4.12713	1.33657		0	0	0		11.2394	0.7868	0.451006	1.13101	2.3147			4.07872	0.247		0.12
HeiLongJiang	HeiLongJiangProvinceDaQingCity	2010	4.39445	1.26582		4.2485	0.75431		0	0	0		11.5481	0.8224	0.80735	0.946982	2.29299			4.48864	0.245		0.05
HeiLongJiang	HeiLongJiangProvinceDaQingCity	2011	4.82028	1.04751		4.63473	0.531658		0	0	0		11.8004	0.8205	0.728647	0.797174	2.27926			4.52472	0.265		0.16
HeiLongJiang	HeiLongJiangProvinceDaQingCity	2012	5.0689	1.02564		4.69135	0.346021		0	0	0		11.8641	0.8088	0.793695	1.09525	2.31822			4.65263	0.272		0.39
HeiLongJiang	HeiLongJiangProvinceDaQingCity	2013	4.91998	1.36986		5.1358	0.523756		0	0	0		11.9033	0.7936	0.889131	1.38056	2.47735			4.75143	0.295		0.14
HeiLongJiang	HeiLongJiangProvinceDaQingCity	2014	5.03044	2.589		4.77912	0.677201		0	0	0		11.8949	0.7553	1.02443	0.46438	2.26112			4.71465	0.359		0.2
HeiLongJiang	HeiLongJiangProvinceDaQingCity	2015	5.35659	2.38494		5.11199	1.17208		0	0	0		11.6093	0.6488	1.5335	0.256767	2.34326			5.04677	0.325		0.26
HeiLongJiang	HeiLongJiangProvinceDaQingCity	2016	5.18739	2.36967		4.8752	1.2858		0	0	0		11.4584	0.5607	0.000177019	0.460436	2.20612			4.73127	0.148		0.58
HeiLongJiang	HeiLongJiangProvinceDaQingCity	2017	5.03044	2.16092		4.82831	1.16564		0	0	0		11.3409	0.5501	0.000177019	0.168712	1.69978			5.26373	0.214		0.68
HeiLongJiang	HeiLongJiangProvinceDaQingCity	2018	5.49306	3.3728		4.82028	0.85699		0	0	0		11.539	0.5395	0.934345	0.236964	2.29125			5.03754	0.187		0.39
HeiLongJiang	HeiLongJiangProvinceDaQingCity	2019	5.48064	2.50846		5.04343	0.966406		0	0	0		11.4541	0.5262	0.194087	1.06933	2.27029			5.35214	0.134		0.26
HeiLongJiang	HeiLongJiangProvinceDaQingCity	2020	5.78996	2.01373		5.44674	0.775194		0	0	0		11.3479	0.4672	0.000177019	0.396527	2.24219			5.39485	0.081		0.28
HeiLongJiang	HeiLongJiangProvinceDaQingCity	2021	5.7589	2.28127		5.74939	1.04116		0	0	0		11.4594	0.526	0.000177019	0.502239	2.21408			4.94549	0.028		0.24
HeiLongJiang	HeiLongJiangProvinceDaQingCity	2022	5.18739	3.87197		5.57215	1.30898		0	0	0		11.571	0.5848	0.000177019	0.607951	2.18597			5.06985	0.028		0.89
HeiLongJiang	HeiLongJiangProvinceHaErBinCity	2005	5.26786	4.52151		4.43082	1.0566		0	0	0		9.84437	0.3529	1.63811	0.408821	3.67354			3.58352	0.122		0.17
HeiLongJiang	HeiLongJiangProvinceHaErBinCity	2006	5.55296	5.69547		4.92725	2.95824		0	0	0		9.96993	0.3681	1.20753	0.458127	3.91036			3.69312	0.185		0.2
HeiLongJiang	HeiLongJiangProvinceHaErBinCity	2007	5.73657	5.74257		5.24175	3.26296		0	0	0		10.1173	0.3704	1.16082	2.65488	3.89831			3.79189	0.016		0.15
HeiLongJiang	HeiLongJiangProvinceHaErBinCity	2008	5.8693	5.51853		5.37528	2.51236		0	0	0		10.2755	0.3757	1.38847	2.40614	4.54584			3.88177	0.197		0.32
HeiLongJiang	HeiLongJiangProvinceHaErBinCity	2009	6.01616	5.30752		5.44674	2.9304		0	0	0		10.3751	0.3616	1.30126	1.81265	4.72875			4.07872	0.247		0.19
HeiLongJiang	HeiLongJiangProvinceHaErBinCity	2010	6.18621	5.40913		5.72359	2.60799		0	0	0		10.5173	0.3778	1.29318	1.97275	4.85463			4.48864	0.245		0.17
HeiLongJiang	HeiLongJiangProvinceHaErBinCity	2011	6.29895	3.39423		5.95842	2.76243		0	0	0		10.6628	0.3883	1.20894	2.06506	4.84759			4.52472	0.265		0.2
HeiLongJiang	HeiLongJiangProvinceHaErBinCity	2012	6.6107	2.95697		6.06843	1.84984		0	0	0		10.7323	0.3602	2.63588	1.98743	4.85366			4.65263	0.272		0.16
HeiLongJiang	HeiLongJiangProvinceHaErBinCity	2013	6.8977	4.28764		6.47389	1.79021		0	0	0		10.8282	0.3476	2.7928	1.6788	4.94757			4.75143	0.295		0.16
HeiLongJiang	HeiLongJiangProvinceHaErBinCity	2014	7.14125	4.46504		6.36303	1.72029		0	0	0		10.8944	0.3341	3.13031	1.35494	5.12939			4.71465	0.359		0.21
HeiLongJiang	HeiLongJiangProvinceHaErBinCity	2015	7.32975	4.57692		6.62539	2.06472		0	0	0		10.9858	0.3239	3.2427	1.10148	6.9042			5.04677	0.325		0.22
HeiLongJiang	HeiLongJiangProvinceHaErBinCity	2016	7.33237	4.47247		6.77651	2.18202		0	0	0		11.0579	0.3108	3.49151	0.871317	6.61372			4.73127	0.148		0.39
HeiLongJiang	HeiLongJiangProvinceHaErBinCity	2017	7.24993	4.6777		6.81124	2.42731		0	0	0		10.966	0.28945	3.65711	0.912133	5.32863			5.26373	0.214		0.55
HeiLongJiang	HeiLongJiangProvinceHaErBinCity	2018	7.31189	5.19751		6.77992	2.52366		0	0	0		11.0988	0.2681	3.83684	1.24487	5.29616			5.03754	0.187		0.49
HeiLongJiang	HeiLongJiangProvinceHaErBinCity	2019	7.46851	4.7348		6.65544	2.16388		0	0	0		10.9183	0.2148	0.000177019	1.41949	6.11839			5.35214	0.134		0.25
HeiLongJiang	HeiLongJiangProvinceHaErBinCity	2020	7.57866	3.88896		6.92952	1.50405		0	0	0		10.9072	0.2207	0.000177019	1.09211	6.38922			5.39485	0.081		0.78
HeiLongJiang	HeiLongJiangProvinceHaErBinCity	2021	7.60489	3.85158		7.31986	1.76107		0	0	0		10.8935	0.2315	0.000177019	0.98306	6.66005			4.94549	0.028		0.52
HeiLongJiang	HeiLongJiangProvinceHaErBinCity	2022	7.07581	4.71591		7.37212	2.11941		0	0	0		10.8797	0.2423	0.000177019	0.874013	6.93088			5.06985	0.028		0.59
HeiLongJiang	HeiLongJiangProvinceHeGangCity	2005	0.693147	0		0.693147	0		0	0	0		9.22995	0.3988	0.122811	0.172955	0.169276			3.58352	0.122		0.06
HeiLongJiang	HeiLongJiangProvinceHeGangCity	2006	1.38629	1.72414		0.693147	0		0	0	0		9.38118	0.4183	0.126321	0.145966	0.213155			3.69312	0.185		0.13
HeiLongJiang	HeiLongJiangProvinceHeGangCity	2007	1.09861	1.2987		1.09861	0		0	0	0		9.55024	0.425	0.304513	0.596508	0.274307			3.79189	0.016		0.13
HeiLongJiang	HeiLongJiangProvinceHeGangCity	2008	1.94591	0		0.693147	0		0	0	0		9.7343	0.4357	0.381678	0.531289	0.233708			3.88177	0.197		0.1
HeiLongJiang	HeiLongJiangProvinceHeGangCity	2009	1.60944	1.40845		1.79176	0		0	0	0		9.82601	0.4639	3.31464	0.478527	0.272096			4.07872	0.247		0.09
HeiLongJiang	HeiLongJiangProvinceHeGangCity	2010	0.693147	0		1.60944	0		0	0	0		10.0452	0.466	0.000177019	0.89906	0.240605			4.48864	0.245		0.11
HeiLongJiang	HeiLongJiangProvinceHeGangCity	2011	1.60944	0.46729		1.38629	0		0	0	0		10.2672	0.4773	0.915614	0.776778	0.515074			4.52472	0.265		0.15
HeiLongJiang	HeiLongJiangProvinceHeGangCity	2012	2.3979	0.558659		1.60944	0		0	0	0		10.4033	0.4685	0.916463	0.530043	0.611889			4.65263	0.272		0.03
HeiLongJiang	HeiLongJiangProvinceHeGangCity	2013	2.48491	1.77936		2.19722	0		0	0	0		10.2966	0.4483	1.16117	1.21024	0.536271			4.75143	0.295		0.06
HeiLongJiang	HeiLongJiangProvinceHeGangCity	2014	2.19722	1.26582		1.60944	0		0	0	0		10.0922	0.3138	1.65726	0.677908	0.173271			4.71465	0.359		0.09
HeiLongJiang	HeiLongJiangProvinceHeGangCity	2015	2.56495	4.49438		2.30259	0.574713		0	0	0		10.1259	0.2988	1.80585	0.421547	0.210018			5.04677	0.325		0.14
HeiLongJiang	HeiLongJiangProvinceHeGangCity	2016	2.56495	1.0989		2.19722	0.980392		0	0	0		10.1363	0.2991	1.88175	0.325217	0.214808			4.73127	0.148		0.31
HeiLongJiang	HeiLongJiangProvinceHeGangCity	2017	2.07944	0.492611		2.48491	2.11268		0	0	0		10.2137	0.3122	0.890216	0.218258	0.248713			5.26373	0.214		0.42
HeiLongJiang	HeiLongJiangProvinceHeGangCity	2018	2.48491	2.20264		1.38629	0		0	0	0		10.2713	0.3253	0.0230805	0.309192	0.236			5.03754	0.187		0.46
HeiLongJiang	HeiLongJiangProvinceHeGangCity	2019	2.99573	1.77936		2.19722	0		0	0	0		10.4336	0.2933	0.0297703	0.344656	0.298571			5.35214	0.134		0.41
HeiLongJiang	HeiLongJiangProvinceHeGangCity	2020	3.3673	0.75643		2.83321	0		0	0	0		10.4576	0.2912	0.000177019	0.200617	0.362254			5.39485	0.081		0.39
HeiLongJiang	HeiLongJiangProvinceHeGangCity	2021	3.66356	1.90311		3.4012	0		0	0	0		10.605	0.322	0.000177019	0.306456	0.425938			4.94549	0.028		0.41
HeiLongJiang	HeiLongJiangProvinceHeGangCity	2022	2.70805	3.33333		3.09104	0.232558		0	0	0		10.7525	0.3528	0.000177019	0.412295	0.489621			5.06985	0.028		0.43
HeiLongJiang	HeiLongJiangProvinceHeiHeCity	2005	1.38629	4.44444		1.60944	0		0	0	0		8.83594	0.157	0.803561	0.14719	0.360137			3.58352	0.122		0.08
HeiLongJiang	HeiLongJiangProvinceHeiHeCity	2006	0.693147	0		0.693147	0		0	0	0		8.96124	0.162	0.633931	0.180497	0.41403			3.69312	0.185		0.07
HeiLongJiang	HeiLongJiangProvinceHeiHeCity	2007	0.693147	3.22581		0.693147	0		0	0	0		9.14527	0.1593	0.631842	0.662637	0.41214			3.79189	0.016		0.05
HeiLongJiang	HeiLongJiangProvinceHeiHeCity	2008	1.38629	0		1.03972	0		0	0	0		9.37585	0.1611	1.41724	0.621788	0.475388			3.88177	0.197		0.14
HeiLongJiang	HeiLongJiangProvinceHeiHeCity	2009	1.38629	3.0303		1.38629	0		0	0	0		9.46359	0.1616	1.2202	0.530099	0.496929			4.07872	0.247		0.11
HeiLongJiang	HeiLongJiangProvinceHeiHeCity	2010	1.60944	1.49254		0.693147	0		0	0	0		9.61541	0.1712	2.45139	0.328253	0.546352			4.48864	0.245		0.11
HeiLongJiang	HeiLongJiangProvinceHeiHeCity	2011	1.60944	0.2457		1.79176	0		0	0	0		9.80383	0.1702	1.28647	0.523797	0.546964			4.52472	0.265		0.14
HeiLongJiang	HeiLongJiangProvinceHeiHeCity	2012	2.19722	0.308642		1.60944	0.223714		0	0	0		9.84649	0.171	2.48563	0.482706	0.568287			4.65263	0.272		0.11
HeiLongJiang	HeiLongJiangProvinceHeiHeCity	2013	2.48491	1.01351		2.19722	0		0	0	0		10.0281	0.1748	2.42231	0.865954	0.595685			4.75143	0.295		0.15
HeiLongJiang	HeiLongJiangProvinceHeiHeCity	2014	2.70805	1.01351		2.63906	0		0	0	0		10.1158	0.1609	1.90948	0.578692	0.665572			4.71465	0.359		0.12
HeiLongJiang	HeiLongJiangProvinceHeiHeCity	2015	1.94591	0.337838		1.94591	0.921659		0	0	0		10.1877	0.1517	1.84352	0.697349	0.635577			5.04677	0.325		0.29
HeiLongJiang	HeiLongJiangProvinceHeiHeCity	2016	2.19722	0		2.56495	1.07914		0	0	0		10.236	0.1495	1.67452	0.377168	0.605583			4.73127	0.148		1.15
HeiLongJiang	HeiLongJiangProvinceHeiHeCity	2017	2.48491	0.714286		1.60944	0		0	0	0		10.3325	0.1535	0.000177019	0.253154	0.625652			5.26373	0.214		0.34
HeiLongJiang	HeiLongJiangProvinceHeiHeCity	2018	3.04452	0.592885		2.77259	0.266667		0	0	0		10.3607	0.1575	0.000177019	0.237566	0.643585			5.03754	0.187		0.34
HeiLongJiang	HeiLongJiangProvinceHeiHeCity	2019	3.4012	0.867679		2.63906	0		0	0	0		10.5045	0.1208	0.000177019	0.172024	0.68019			5.35214	0.134		0.45
HeiLongJiang	HeiLongJiangProvinceHeiHeCity	2020	3.71357	0.285714		3.4012	0.0993049		0	0	0		10.576	0.1268	0.000177019	0.215614	0.716795			5.39485	0.081		0.4
HeiLongJiang	HeiLongJiangProvinceHeiHeCity	2021	3.43399	1		3.68888	0.206398		0	0	0		10.8239	0.135	0.000177019	0.528302	0.7534			4.94549	0.028		0.51
HeiLongJiang	HeiLongJiangProvinceHeiHeCity	2022	3.04452	1.67598		3.29584	0.146413		0	0	0		11.0718	0.1432	0.000177019	0.840991	0.790005			5.06985	0.028		0.52
HeiLongJiang	HeiLongJiangProvinceJiXiCity	2005	1.94591	1.28205		1.60944	0		0	0	0		9.26974	0.2828	0.421523	0.203333	0.522521			3.58352	0.122		0.01
HeiLongJiang	HeiLongJiangProvinceJiXiCity	2006	1.38629	1.1236		2.07944	0		0	0	0		9.42222	0.299	0.389442	0.222074	0.576399			3.69312	0.185		0.0183333
HeiLongJiang	HeiLongJiangProvinceJiXiCity	2007	2.56495	6.06061		0.693147	0		0	0	0		9.53662	0.3146	0.521785	0.640137	0.543119			3.79189	0.016		0.0266667
HeiLongJiang	HeiLongJiangProvinceJiXiCity	2008	2.30259	1.66667		2.19722	0		0	0	0		9.7136	0.3244	0.500191	0.65184	0.498271			3.88177	0.197		0.035
HeiLongJiang	HeiLongJiangProvinceJiXiCity	2009	2.19722	2.7027		2.07944	0		0	0	0		9.82806	0.3912	0.468183	0.666653	0.541922			4.07872	0.247		0.0433333
HeiLongJiang	HeiLongJiangProvinceJiXiCity	2010	1.94591	1.68067		1.79176	0		0	0	0		10.0026	0.4231	1.07491	0.699024	0.559091			4.48864	0.245		0.0516667
HeiLongJiang	HeiLongJiangProvinceJiXiCity	2011	2.3979	0.920245		1.60944	0		0	0	0		10.1985	0.4195	1.06834	0.762045	0.565855			4.52472	0.265		0.06
HeiLongJiang	HeiLongJiangProvinceJiXiCity	2012	2.3979	0.549451		2.30259	0.231481		0	0	0		10.3442	0.4091	1.09483	1.30784	0.529371			4.65263	0.272		0.11
HeiLongJiang	HeiLongJiangProvinceJiXiCity	2013	2.99573	2.08817		2.56495	0		0	0	0		10.3265	0.3853	1.09564	0.494299	0.489871			4.75143	0.295		0.14
HeiLongJiang	HeiLongJiangProvinceJiXiCity	2014	2.99573	2.71903		2.56495	0.273973		0	0	0		10.2357	0.2975	1.20235	0.614209	0.479956			4.71465	0.359		0.05
HeiLongJiang	HeiLongJiangProvinceJiXiCity	2015	3.4012	6.58915		2.3979	1.02041		0	0	0		10.2479	0.2596	1.69903	0.688928	0.454595			5.04677	0.325		0.26
HeiLongJiang	HeiLongJiangProvinceJiXiCity	2016	3.09104	2.83286		2.83321	0.724638		0	0	0		10.2628	0.2427	1.90179	0.29909	0.482044			4.73127	0.148		0.29
HeiLongJiang	HeiLongJiangProvinceJiXiCity	2017	3.29584	2.34987		2.63906	1.28755		0	0	0		10.2675	0.2418	2.00389	0.362182	0.108629			5.26373	0.214		0.43
HeiLongJiang	HeiLongJiangProvinceJiXiCity	2018	3.68888	4.80167		3.13549	1.3245		0	0	0		10.3348	0.2409	2.04267	0.293574	0.511503			5.03754	0.187		0.32
HeiLongJiang	HeiLongJiangProvinceJiXiCity	2019	2.94444	1.0917		2.19722	0.319489		0	0	0		10.3821	0.2215	0.00624864	0.313008	0.540178			5.35214	0.134		0.26
HeiLongJiang	HeiLongJiangProvinceJiXiCity	2020	3.80666	1.71569		3.13549	0.205761		0	0	0		10.435	0.2325	0.000177019	0.721211	0.568634			5.39485	0.081		0.19
HeiLongJiang	HeiLongJiangProvinceJiXiCity	2021	3.61092	1.10429		3.68888	0.127877		0	0	0		10.6166	0.2517	0.000177019	0.635381	0.597091			4.94549	0.028		0.28
HeiLongJiang	HeiLongJiangProvinceJiXiCity	2022	2.89037	2.98103		2.99573	0.141443		0	0	0		10.7982	0.2709	0.000177019	0.54955	0.625548			5.06985	0.028		0.67
HeiLongJiang	HeiLongJiangProvinceJiaMuSiCity	2005	2.19722	0.740741		1.09861	0		0	0	0		9.19136	0.199	0.0593495	0.259851	1.03379			3.58352	0.122		0.01
HeiLongJiang	HeiLongJiangProvinceJiaMuSiCity	2006	1.94591	3.73134		1.79176	0		0	0	0		9.33212	0.2021	0.493986	0.15371	1.11282			3.69312	0.185		0.02
HeiLongJiang	HeiLongJiangProvinceJiaMuSiCity	2007	3.09104	0.403226		1.38629	0		0	0	0		9.52442	0.2084	0.582106	0.48101	1.0958			3.79189	0.016		0.03
HeiLongJiang	HeiLongJiangProvinceJiaMuSiCity	2008	3.29584	1.1583		3.21888	0		0	0	0		9.67225	0.208	0.819121	0.48102	1.15006			3.88177	0.197		0.04
HeiLongJiang	HeiLongJiangProvinceJiaMuSiCity	2009	3.04452	0.769231		3.21888	0.420168		0	0	0		9.75104	0.2136	0.809628	0.372951	1.28724			4.07872	0.247		0.05
HeiLongJiang	HeiLongJiangProvinceJiaMuSiCity	2010	2.70805	0.808625		2.89037	0		0	0	0		9.91611	0.2613	1.49272	0.345873	1.20995			4.48864	0.245		0.06
HeiLongJiang	HeiLongJiangProvinceJiaMuSiCity	2011	3.09104	0.585652		2.77259	0.182815		0	0	0		10.1207	0.2658	1.55761	0.430783	1.2612			4.52472	0.265		0.04
HeiLongJiang	HeiLongJiangProvinceJiaMuSiCity	2012	3.13549	0.113636		3.04452	0.440529		0	0	0		10.2319	0.2581	0.630783	0.728649	1.83473			4.65263	0.272		0.08
HeiLongJiang	HeiLongJiangProvinceJiaMuSiCity	2013	2.94444	1.10294		3.09104	0.126582		0	0	0		10.3961	0.2481	1.64183	0.314931	1.85605			4.75143	0.295		0.06
HeiLongJiang	HeiLongJiangProvinceJiaMuSiCity	2014	2.56495	0.704225		2.77259	0.198807		0	0	0		10.4001	0.2281	1.84449	0.1802	1.85236			4.71465	0.359		0.11
HeiLongJiang	HeiLongJiangProvinceJiaMuSiCity	2015	3.63759	1.70068		2.89037	0.289855		0	0	0		10.4651	0.2201	1.84507	0.453381	1.42429			5.04677	0.325		0.16
HeiLongJiang	HeiLongJiangProvinceJiaMuSiCity	2016	3.2581	0.68306		2.89037	0		0	0	0		10.5154	0.2148	0.155715	0.181231	1.33706			4.73127	0.148		0.39
HeiLongJiang	HeiLongJiangProvinceJiaMuSiCity	2017	4.41884	3.00353		3.52636	0.670241		0	0	0		10.5423	0.2072	0.0838667	0.085282	0.979872			5.26373	0.214		0.31
HeiLongJiang	HeiLongJiangProvinceJiaMuSiCity	2018	3.43399	0.715421		3.82864	0.349243		0	0	0		10.5801	0.1996	0.0141888	0.0983161	1.66554			5.03754	0.187		0.29
HeiLongJiang	HeiLongJiangProvinceJiaMuSiCity	2019	3.93183	1.37931		2.99573	0.190295		0	0	0		10.3978	0.117	0.00886046	0.159101	2.25429			5.35214	0.134		0.11
HeiLongJiang	HeiLongJiangProvinceJiaMuSiCity	2020	4.26268	1.22739		3.80666	0.421941		0	0	0		10.4666	0.1293	0.000177019	0.356653	2.27473			5.39485	0.081		0.21
HeiLongJiang	HeiLongJiangProvinceJiaMuSiCity	2021	4.38203	2.19711		4.14313	0.407056		0	0	0		10.5518	0.1409	0.000177019	0.568113	2.29518			4.94549	0.028		0.28
HeiLongJiang	HeiLongJiangProvinceJiaMuSiCity	2022	3.68888	1.92539		4.04305	0.566974		0	0	0		10.637	0.1525	0.000177019	0.779573	2.31562			5.06985	0.028		0.47
HeiLongJiang	HeiLongJiangProvinceMuDanJiangCity	2005	2.30259	1.33333		0.693147	0		0	0	0		9.33123	0.3499	1.43323	0.24761	1.35768			3.58352	0.122		0.01
HeiLongJiang	HeiLongJiangProvinceMuDanJiangCity	2006	2.19722	0.364964		1.94591	0		0	0	0		9.45038	0.343	1.43961	0.243333	1.50658			3.69312	0.185		0
HeiLongJiang	HeiLongJiangProvinceMuDanJiangCity	2007	2.77259	2.71318		2.07944	0		0	0	0		9.62278	0.3431	1.38251	0.945921	1.69677			3.79189	0.016		0
HeiLongJiang	HeiLongJiangProvinceMuDanJiangCity	2008	2.83321	2.12766		2.63906	0.414938		0	0	0		9.79718	0.3506	1.50282	0.978021	1.72701			3.88177	0.197		0
HeiLongJiang	HeiLongJiangProvinceMuDanJiangCity	2009	2.89037	1.71821		2.19722	0		0	0	0		10.0277	0.3745	1.20417	1.0889	1.97701			4.07872	0.247		0
HeiLongJiang	HeiLongJiangProvinceMuDanJiangCity	2010	3.2581	2.43902		2.77259	0		0	0	0		10.2236	0.3963	1.08412	1.5205	2.00215			4.48864	0.245		0
HeiLongJiang	HeiLongJiangProvinceMuDanJiangCity	2011	3.29584	0.671785		3.29584	0.643087		0	0	0		10.4245	0.411	2.00994	1.77145	2.01153			4.52472	0.265		0
[truncated: 3,049 more rows]

## Sheet: Three year in advance
Province	City	year	Quantity1	Quality1		Quantity2	Quality2		D	treat	treat_date		Pgdp	Industrial	Open	Fiscal	Human			Government	Public		Digital
AnHui	AnHuiProvinceAnQingCity	2005	1.38629	0.884956		1.94591	0		0	0	0		8.93525	0.4112	0.856845	0.146826	0.259698			1.24415	0.405		1
AnHui	AnHuiProvinceAnQingCity	2006	1.79176	1.63934		1.09861	1.14943		0	0	0		9.07211	0.4227	0.932498	0.173291	0.290233			3.02335	0.381		1.33333
AnHui	AnHuiProvinceAnQingCity	2007	2.07944	2.32558		1.60944	0		0	0	0		9.2577	0.4137	1.82912	0.413714	0.377944			3.62833	0.417		1.66667
AnHui	AnHuiProvinceAnQingCity	2008	2.83321	1.88679		1.60944	0		0	0	0		9.44106	0.4244	1.73037	0.883438	0.448028			4.00259	0.495		2
AnHui	AnHuiProvinceAnQingCity	2009	2.63906	0.869565		2.63906	0		0	0	0		9.53322	0.4689	1.46413	1.20706	0.457199			4.0821	0.293		14
AnHui	AnHuiProvinceAnQingCity	2010	3.21888	1.6		2.63906	0.280899		0	0	0		9.83113	0.5303	1.61518	1.53338	0.59129			4.17007	0.486		11
AnHui	AnHuiProvinceAnQingCity	2011	3.2581	1.70697		3.17805	0.396825		0	0	0		10.0386	0.5533	1.44988	1.61567	0.613965			4.40623	0.397		28
AnHui	AnHuiProvinceAnQingCity	2012	3.91202	1.3302		2.89037	0.561798		0	0	0		10.15	0.5585	1.51658	1.83487	0.655126			4.55934	0.567		23
AnHui	AnHuiProvinceAnQingCity	2013	4.86753	2.48291		3.8712	0.384615		0	0	0		10.0346	0.5314	1.97286	1.99605	0.657809			4.68601	0.606		9
AnHui	AnHuiProvinceAnQingCity	2014	4.8828	1.70115		4.40672	0.343053		0	0	0		10.2684	0.5276	1.06069	2.06712	0.67312			4.65167	0.694		10
AnHui	AnHuiProvinceAnQingCity	2015	6.17794	2.97583		4.91265	0.705738		0	0	0		10.345	0.5036	0.802064	2.12935	0.667047			4.82695	0.748		22
AnHui	AnHuiProvinceAnQingCity	2016	6.61338	4.28665		5.24175	0.303567		0	0	0		10.4131	0.4749	0.784056	2.33649	0.758091			4.89515	0.806		39
AnHui	AnHuiProvinceAnQingCity	2017	5.92693	3.00515		4.85203	0.765404		0	0	0		10.5252	0.4868	0.764211	2.5688	0.705744			5.29149	0.681		40
AnHui	AnHuiProvinceAnQingCity	2018	5.97889	3.16957		5.31812	1.04348		0	0	0		10.6235	0.4987	0.879773	2.5059	0.70858			5.34386	0.62		44
AnHui	AnHuiProvinceAnQingCity	2019	6.10032	2.66312		5.16479	0.974536		0	0	0		10.8312	0.4492	0.898167	2.44961	0.805066			5.74339	0.852		33
AnHui	AnHuiProvinceBengBuCity	2005	1.94591	0		0.693147	0		0	0	0		9.15536	0.384	3.05534	0.156082	1.06575			1.24415	0.405		1
AnHui	AnHuiProvinceBengBuCity	2006	2.56495	1.90476		1.79176	0.714286		0	0	0		9.23318	0.3932	3.17766	0.143755	1.19403			3.02335	0.381		3
AnHui	AnHuiProvinceBengBuCity	2007	2.63906	2.76498		2.48491	0.518135		0	0	0		9.45861	0.3914	3.74132	0.635273	1.22611			3.62833	0.417		5
AnHui	AnHuiProvinceBengBuCity	2008	2.99573	1.4433		2.3979	0		0	0	0		9.52018	0.3962	3.31287	2.72054	1.21989			4.00259	0.495		9
AnHui	AnHuiProvinceBengBuCity	2009	4.11087	2.19178		2.70805	0.516796		0	0	0		9.60259	0.4444	3.09001	2.70884	1.44321			4.0821	0.293		13
AnHui	AnHuiProvinceBengBuCity	2010	4.36945	1.65165		3.71357	0.451977		0	0	0		9.77685	0.4725	2.89769	3.24155	1.48789			4.17007	0.486		13
AnHui	AnHuiProvinceBengBuCity	2011	4.57471	1.39728		4.21951	0.45895		0	0	0		10.1094	0.4933	4.20165	3.19128	1.41554			4.40623	0.397		10
AnHui	AnHuiProvinceBengBuCity	2012	5.46383	1.86298		4.93447	0.499821		0	0	0		10.2399	0.5	5.73794	3.44751	1.59628			4.55934	0.567		25
AnHui	AnHuiProvinceBengBuCity	2013	5.2933	1.75318		4.99043	0.661521		0	0	0		10.2206	0.5117	6.22249	3.77986	1.72477			4.68601	0.606		31
AnHui	AnHuiProvinceBengBuCity	2014	5.6204	2.38727		4.77068	0.190295		0	0	0		10.4785	0.519	6.6704	3.65583	1.64465			4.65167	0.694		23
AnHui	AnHuiProvinceBengBuCity	2015	5.8522	2.5599		5.09987	0.707623		0	0	0		10.5523	0.4796	6.91889	4.58501	1.63723			4.82695	0.748		28
AnHui	AnHuiProvinceBengBuCity	2016	5.97126	3.25776		5.00395	1.04103		0	0	0		10.642	0.4395	7.20791	4.99242	1.61295			4.89515	0.806		49
AnHui	AnHuiProvinceBengBuCity	2017	5.68698	2.74835		4.69135	1.54055		0	0	0		10.76	0.44205	7.01019	4.26077	1.59808			5.29149	0.681		75
AnHui	AnHuiProvinceBengBuCity	2018	6.24222	4.17739		5.22036	1.3285		0	0	0		10.8329	0.4446	5.39706	3.59824	1.60453			5.34386	0.62		82
AnHui	AnHuiProvinceBengBuCity	2019	6.02587	3.05992		5.28827	1.22905		0	0	0		11.0099	0.4112	4.69514	4.92535	1.7008			5.74339	0.852		93
AnHui	AnHuiProvinceHaoZhouCity	2005	1.09861	1.19048		1.38629	0		0	0	0		8.53523	0.2729	0.188873	0.0979199	0.0727088			1.24415	0.405		1
AnHui	AnHuiProvinceHaoZhouCity	2006	1.60944	1.40845		1.09861	0		0	0	0		8.67163	0.2734	0.33357	0.0982401	0.0815454			3.02335	0.381		26
AnHui	AnHuiProvinceHaoZhouCity	2007	2.19722	1.19048		1.09861	0		0	0	0		8.81255	0.2904	1.38363	0.279901	0.10526			3.62833	0.417		9
AnHui	AnHuiProvinceHaoZhouCity	2008	1.60944	1.50754		2.19722	0.684932		0	0	0		8.97689	0.3032	1.47039	0.206951	0.122476			4.00259	0.495		8
AnHui	AnHuiProvinceHaoZhouCity	2009	1.79176	0		1.60944	1.14943		0	0	0		9.04511	0.3412	1.84262	0.226339	0.147588			4.0821	0.293		9
AnHui	AnHuiProvinceHaoZhouCity	2010	2.48491	0.78329		1.60944	0		0	0	0		9.24165	0.3736	2.18644	0.343813	0.161828			4.17007	0.486		7
AnHui	AnHuiProvinceHaoZhouCity	2011	2.83321	0.818331		2.83321	0.806452		0	0	0		9.4625	0.3964	2.75532	0.625023	0.178352			4.40623	0.397		16
AnHui	AnHuiProvinceHaoZhouCity	2012	3.61092	0.712589		2.3979	0.139665		0	0	0		9.59165	0.4036	3.1986	0.529322	0.179726			4.55934	0.567		4
AnHui	AnHuiProvinceHaoZhouCity	2013	4.02535	2.3539		3.52636	0.479846		0	0	0		9.43332	0.4046	3.74076	0.732881	0.186775			4.68601	0.606		14
AnHui	AnHuiProvinceHaoZhouCity	2014	4.17439	1.38282		3.82864	0.226757		0	0	0		9.78521	0.3946	4.14931	0.629011	0.188083			4.65167	0.694		16
AnHui	AnHuiProvinceHaoZhouCity	2015	3.95124	0.988372		3.89182	0.1657		0	0	0		9.84007	0.3927	4.3383	1.02664	0.189763			4.82695	0.748		27
AnHui	AnHuiProvinceHaoZhouCity	2016	4.41884	1.65831		3.7612	0.428266		0	0	0		9.93358	0.3871	4.5894	0.95948	0.1734			4.89515	0.806		48
AnHui	AnHuiProvinceHaoZhouCity	2017	5.03695	3.17936		3.7612	0.933126		0	0	0		10.0622	0.38805	4.45539	1.65079	0.172765			5.29149	0.681		66
AnHui	AnHuiProvinceHaoZhouCity	2018	5.40268	3.41847		4.30407	1.36626		0	0	0		10.1083	0.389	4.66868	1.51827	0.198402			5.34386	0.62		71
AnHui	AnHuiProvinceHaoZhouCity	2019	5.45959	3.17308		4.31749	1.43049		0	0	0		10.4137	0.3555	3.80289	1.54949	0.280347			5.74339	0.852		66
AnHui	AnHuiProvinceChaoHuCity	2005	0.693147	0		0.693147	0		0	0	0		8.87291	0.3707	0.387238	0.165288	0.285746			1.24415	0.405		1
AnHui	AnHuiProvinceChaoHuCity	2006	0.828302	0		0.794513	0		0	0	0		9.0287	0.3934	1.33211	0.162223	0.337546			3.02335	0.381		0
AnHui	AnHuiProvinceChaoHuCity	2007	0.963457	0		0.89588	0		0	0	0		9.19106	0.4201	1.09188	0.973759	0.248335			3.62833	0.417		0
AnHui	AnHuiProvinceChaoHuCity	2008	1.09861	0		0.997246	0		0	0	0		9.35876	0.4387	2.88248	1.04901	0.41979			4.00259	0.495		0
AnHui	AnHuiProvinceChaoHuCity	2009	1.23377	0		1.09861	0		0	0	0		9.41573	0.4591	3.22644	0.929397	0.407697			4.0821	0.293		0
AnHui	AnHuiProvinceChaoHuCity	2010	1.36892	0		1.19998	0		0	0	0		9.69017	0.4946	3.55453	1.14013	0.418449			4.17007	0.486		0
AnHui	AnHuiProvinceChiZhouCity	2005	0.693147	0		1.09861	5		0	1	2009		9.07326	0.3688	2.79327	0.0475726	0.478536			1.24415	0.405		6
AnHui	AnHuiProvinceChiZhouCity	2006	0.693147	0		0.693147	0		0	1	2009		9.21104	0.3807	3.38935	0.0519244	0.503469			3.02335	0.381		6
AnHui	AnHuiProvinceChiZhouCity	2007	1.24245	1.88679		0.693147	0		0	1	2009		9.301	0.3765	3.91295	0.471877	0.488925			3.62833	0.417		9
AnHui	AnHuiProvinceChiZhouCity	2008	1.79176	3.77358		1.24245	1.13636		0	1	2009		9.55726	0.4083	3.82919	0.613752	0.789908			4.00259	0.495		11
AnHui	AnHuiProvinceChiZhouCity	2009	2.30259	1.55039		1.79176	2.27273		1	1	2009		9.75817	0.4247	3.31885	1.02357	1.19871			4.0821	0.293		18
AnHui	AnHuiProvinceChiZhouCity	2010	3.63759	0.956023		2.48491	0		1	1	2009		9.97287	0.4661	3.63785	1.49988	1.5359			4.17007	0.486		13
AnHui	AnHuiProvinceChiZhouCity	2011	3.29584	0.526316		3.52636	0.185185		1	1	2009		10.179	0.4954	3.13448	1.152	1.69182			4.40623	0.397		28
AnHui	AnHuiProvinceChuZhouCity	2005	1.60944	2.83019		0.693147	0		0	0	0		8.9293	0.3797	0.607486	0.283297	0.662183			1.24415	0.405		1
AnHui	AnHuiProvinceChuZhouCity	2006	2.30259	0.917431		0.693147	1.1236		0	0	0		9.04817	0.3865	2.78539	0.282943	0.737471			3.02335	0.381		10
AnHui	AnHuiProvinceChuZhouCity	2007	2.07944	0.995025		2.63906	2.58621		0	0	0		9.26965	0.4126	3.37048	0.729792	0.694747			3.62833	0.417		19
AnHui	AnHuiProvinceChuZhouCity	2008	2.3979	0.8		1.79176	0		0	0	0		9.361	0.4286	1.52159	0.807244	0.761093			4.00259	0.495		28
AnHui	AnHuiProvinceChuZhouCity	2009	2.89037	0.705882		2.19722	0		0	0	0		9.54696	0.4549	1.10624	0.689575	0.831072			4.0821	0.293		13
AnHui	AnHuiProvinceChuZhouCity	2010	3.43399	0.603774		2.48491	0.104932		0	0	0		9.76423	0.4916	1.14293	1.03741	0.879326			4.17007	0.486		26
AnHui	AnHuiProvinceChuZhouCity	2011	4.38203	0.851426		3.61092	0		0	0	0		9.98202	0.5169	2.75518	0.950737	0.925061			4.40623	0.397		20
AnHui	AnHuiProvinceChuZhouCity	2012	4.96981	1.11472		4.43082	0.132626		0	0	0		10.1126	0.5229	3.49452	1.37161	1.03924			4.55934	0.567		33
AnHui	AnHuiProvinceChuZhouCity	2013	5.02388	1.25348		4.7362	0.253888		0	0	0		10.0937	0.53	4.13943	1.38536	0.97297			4.68601	0.606		21
AnHui	AnHuiProvinceChuZhouCity	2014	5.64545	2.08881		4.79579	0.442177		0	0	0		10.3275	0.5362	4.67149	1.73649	1.03532			4.65167	0.694		18
AnHui	AnHuiProvinceChuZhouCity	2015	6.32794	4.93408		5.26269	0.994546		0	0	0		10.3931	0.5322	5.05095	2.05713	1.09384			4.82695	0.748		41
AnHui	AnHuiProvinceChuZhouCity	2016	6.3315	3.17027		5.55296	1.33296		0	0	0		10.4717	0.4971	5.33905	2.31363	1.13209			4.89515	0.806		41
AnHui	AnHuiProvinceChuZhouCity	2017	6.0845	2.64205		5.24702	1.35179		0	0	0		10.5968	0.50665	5.1385	2.77471	1.17848			5.29149	0.681		42
AnHui	AnHuiProvinceChuZhouCity	2018	6.62539	4.27883		5.44674	0.752203		0	0	0		10.6919	0.5162	5.11359	2.68926	1.17661			5.34386	0.62		58
AnHui	AnHuiProvinceChuZhouCity	2019	6.29527	2.35801		5.66988	0.614924		0	0	0		11.1624	0.4908	3.53308	3.08675	1.22503			5.74339	0.852		50
AnHui	AnHuiProvinceFuYangCity	2005	1.38629	1.75439		0.693147	0		0	0	0		8.23244	0.2938	1.10834	0.247824	0.186607			1.24415	0.405		1
AnHui	AnHuiProvinceFuYangCity	2006	2.07944	1.71429		0.693147	0		0	0	0		8.2963	0.3095	1.20095	0.179472	0.186327			3.02335	0.381		5
AnHui	AnHuiProvinceFuYangCity	2007	2.48491	1.91388		1.38629	0		0	0	0		8.61523	0.333	1.09429	0.407491	0.1898			3.62833	0.417		3
AnHui	AnHuiProvinceFuYangCity	2008	2.48491	1.36364		2.19722	0		0	0	0		8.7757	0.3339	1.06858	0.354179	0.221181			4.00259	0.495		13
AnHui	AnHuiProvinceFuYangCity	2009	2.56495	0.303951		2.30259	0.537634		0	0	0		8.89398	0.3589	0.544188	0.301131	0.295572			4.0821	0.293		16
AnHui	AnHuiProvinceFuYangCity	2010	4.02535	1.47992		2.83321	0		0	0	0		9.11251	0.3917	0.832994	0.35674	0.265961			4.17007	0.486		12
AnHui	AnHuiProvinceFuYangCity	2011	4.31749	2.36149		4.11087	0.212993		0	0	0		9.32385	0.4011	0.491153	0.606426	0.279889			4.40623	0.397		11
AnHui	AnHuiProvinceFuYangCity	2012	4.85203	2.92804		3.63759	0.491159		0	0	0		9.44272	0.413	0.689425	0.69129	0.349048			4.55934	0.567		12
AnHui	AnHuiProvinceFuYangCity	2013	4.89784	3.07571		4.59512	0.369393		0	0	0		9.2193	0.4109	0.783013	0.608605	0.335748			4.68601	0.606		18
AnHui	AnHuiProvinceFuYangCity	2014	5.12396	3.24308		4.00733	0.411862		0	0	0		9.6358	0.4244	0.850458	0.47905	0.331368			4.65167	0.694		16
AnHui	AnHuiProvinceFuYangCity	2015	5.35186	1.96733		4.61512	0.53542		0	0	0		9.68788	0.4074	0.907293	0.900194	0.347068			4.82695	0.748		21
AnHui	AnHuiProvinceFuYangCity	2016	5.84644	3.27038		4.89035	0.779589		0	0	0		9.77804	0.3979	0.962283	1.14092	0.347863			4.89515	0.806		24
AnHui	AnHuiProvinceFuYangCity	2017	6.20658	2.66641		4.91998	1.48746		0	0	0		9.89767	0.40845	0.942613	1.05428	0.349346			5.29149	0.681		46
AnHui	AnHuiProvinceFuYangCity	2018	6.46925	3.72773		5.69373	1.07327		0	0	0		9.97994	0.419	1.54998	0.872156	0.343819			5.34386	0.62		49
AnHui	AnHuiProvinceFuYangCity	2019	5.2672	3.01407		5.67675	1.10748		0	0	0		10.3999	0.382	1.15617	1.10316	0.396546			5.74339	0.852		42
AnHui	AnHuiProvinceHeFeiCity	2005	4.27667	3.44456		3.52636	1.73913		0	1	2014		9.85009	0.4483	3.90213	0.249687	5.31314			1.24415	0.405		1
AnHui	AnHuiProvinceHeFeiCity	2006	4.49981	3.87097		3.73767	1.19048		0	1	2014		10.052	0.4754	5.36071	0.228503	5.80728			3.02335	0.381		33
AnHui	AnHuiProvinceHeFeiCity	2007	4.62497	3.57143		4.33073	1.9861		0	1	2014		10.2447	0.4897	5.76443	1.35864	6.17705			3.62833	0.417		19
AnHui	AnHuiProvinceHeFeiCity	2008	4.93447	3.01016		4.35671	1.67197		0	1	2014		10.4482	0.5015	5.00621	2.16367	6.68457			4.00259	0.495		11
AnHui	AnHuiProvinceHeFeiCity	2009	5.61677	5.00829		4.60517	1.53777		0	1	2014		10.6345	0.5256	2.78638	3.58313	7.16462			4.0821	0.293		20
AnHui	AnHuiProvinceHeFeiCity	2010	6.10479	1.65788		5.31812	0.859159		0	1	2014		10.9114	0.5392	3.58359	5.65402	7.52755			4.17007	0.486		10
AnHui	AnHuiProvinceHeFeiCity	2011	6.36819	2.51795		5.95842	0.594863		0	1	2014		10.7906	0.5506	3.21983	4.00826	5.79956			4.40623	0.397		10
AnHui	AnHuiProvinceHeFeiCity	2012	6.7546	2.85401		6.17587	1.19078		0	1	2014		10.9185	0.5532	2.51092	3.96295	5.87202			4.55934	0.567		42
AnHui	AnHuiProvinceHeFeiCity	2013	6.85435	2.74627		6.52356	0.99395		0	1	2014		11.0918	0.5529	2.54181	4.12403	6.23192			4.68601	0.606		42
AnHui	AnHuiProvinceHeFeiCity	2014	7.28001	3.6117		6.66568	1.20236		1	1	2014		11.1227	0.5525	2.58701	4.1576	6.97678			4.65167	0.694		12
AnHui	AnHuiProvinceHeFeiCity	2015	7.62315	3.93803		6.90174	1.42096		1	1	2014		11.1996	0.526	2.75839	4.82313	7.34415			4.82695	0.748		72
AnHui	AnHuiProvinceHeFeiCity	2016	8.28929	6.2732		7.30854	2.10964		1	1	2014		11.2915	0.507	2.99569	11.8276	6.84267			4.89515	0.806		69
AnHui	AnHuiProvinceHuaiBeiCity	2005	2.63906	8.04598		0.693147	0		0	1	2014		9.23455	0.5643	0.214405	0.214068	1.10389			1.24415	0.405		1
AnHui	AnHuiProvinceHuaiBeiCity	2006	2.3979	8.33333		1.79176	0		0	1	2014		9.30701	0.535	1.19939	0.139847	1.10306			3.02335	0.381		9
AnHui	AnHuiProvinceHuaiBeiCity	2007	1.94591	3.92157		2.07944	1.69492		0	1	2014		9.44731	0.5622	1.79896	0.766883	1.22666			3.62833	0.417		10
AnHui	AnHuiProvinceHuaiBeiCity	2008	2.63906	4.61538		2.07944	4.21053		0	1	2014		9.74267	0.599	1.7782	0.78616	1.35026			4.00259	0.495		11
AnHui	AnHuiProvinceHuaiBeiCity	2009	3.2581	5.8296		2.3979	3.90625		0	1	2014		9.80345	0.6139	2.46367	1.2333	1.36332			4.0821	0.293		14
AnHui	AnHuiProvinceHuaiBeiCity	2010	3.49651	2.01342		3.61092	2.7907		0	1	2014		10.0127	0.6464	2.81996	1.25999	1.37511			4.17007	0.486		12
AnHui	AnHuiProvinceHuaiBeiCity	2011	3.7612	2.15517		3.13549	1.8617		0	1	2014		10.175	0.6634	3.50609	1.33438	1.41745			4.40623	0.397		7
AnHui	AnHuiProvinceHuaiBeiCity	2012	4.49981	1.13314		4.09434	0.438212		0	1	2014		10.2846	0.6613	3.84382	1.35883	1.47261			4.55934	0.567		10
AnHui	AnHuiProvinceHuaiBeiCity	2013	4.54329	1.73776		4.27667	0.228571		0	1	2014		10.396	0.6702	4.04282	1.23306	1.54615			4.68601	0.606		14
AnHui	AnHuiProvinceHuaiBeiCity	2014	4.43082	1.34025		4.18965	0.431344		1	1	2014		10.4723	0.6342	4.40156	1.43551	1.61338			4.65167	0.694		23
AnHui	AnHuiProvinceHuaiBeiCity	2015	4.78749	2.95154		4.18965	1.0929		1	1	2014		10.4647	0.581	4.91291	1.02324	1.77986			4.82695	0.748		30
AnHui	AnHuiProvinceHuaiBeiCity	2016	4.70048	1.74392		4.07754	1.57729		1	1	2014		10.5031	0.5634	5.38511	0.676175	1.8341			4.89515	0.806		51
AnHui	AnHuiProvinceHuaiNanCity	2005	1.94591	2.5974		1.60944	1.66667		0	0	0		9.32652	0.5318	4.54646	0.0686142	1.8955			1.24415	0.405		1
AnHui	AnHuiProvinceHuaiNanCity	2006	2.77259	4.83871		1.60944	0		0	0	0		9.46312	0.5434	4.7089	0.0518896	2.0699			3.02335	0.381		6
AnHui	AnHuiProvinceHuaiNanCity	2007	1.79176	0.934579		2.19722	0		0	0	0		9.66135	0.5502	3.69697	1.0043	2.17655			3.62833	0.417		11
AnHui	AnHuiProvinceHuaiNanCity	2008	2.94444	1.36054		2.19722	1.04712		0	0	0		9.89389	0.611	1.59519	1.21092	2.33448			4.00259	0.495		16
AnHui	AnHuiProvinceHuaiNanCity	2009	3.17805	1.35747		2.70805	0		0	0	0		10.0065	0.6279	1.61412	1.35696	2.46277			4.0821	0.293		16
AnHui	AnHuiProvinceHuaiNanCity	2010	3.71357	1.54946		3.3322	0.315956		0	0	0		10.1677	0.6442	1.11186	1.5651	2.57601			4.17007	0.486		18
AnHui	AnHuiProvinceHuaiNanCity	2011	4.34381	2.03488		3.78419	1.27479		0	0	0		10.3222	0.6503	1.47484	1.83111	2.63559			4.40623	0.397		15
AnHui	AnHuiProvinceHuaiNanCity	2012	5.12396	1.62975		4.27667	0.311333		0	0	0		10.419	0.6409	1.7549	1.96921	2.74065			4.55934	0.567		30
AnHui	AnHuiProvinceHuaiNanCity	2013	5.2832	3.52626		4.99721	0.975081		0	0	0		10.4258	0.6206	1.86403	1.95188	3.31656			4.68601	0.606		28
AnHui	AnHuiProvinceHuaiNanCity	2014	5.36129	2.45998		5.15329	0.833768		0	0	0		10.4151	0.5742	1.56387	1.59948	3.25362			4.65167	0.694		22
AnHui	AnHuiProvinceHuaiNanCity	2015	5.65948	3.46741		5.3033	1.29979		0	0	0		10.181	0.4809	1.43752	1.52262	3.16121			4.82695	0.748		26
AnHui	AnHuiProvinceHuaiNanCity	2016	5.66643	3.35263		5.32301	2.04267		0	0	0		10.2396	0.4717	1.53667	1.33958	2.05481			4.89515	0.806		52
AnHui	AnHuiProvinceHuaiNanCity	2017	5.79606	3.78517		5.17048	1.95737		0	0	0		10.3853	0.4687	1.44931	1.51919	1.60623			5.29149	0.681		60
AnHui	AnHuiProvinceHuaiNanCity	2018	5.98645	6.28055		5.32301	1.8427		0	0	0		10.3886	0.4657	1.66558	1.67455	1.53269			5.34386	0.62		35
AnHui	AnHuiProvinceHuaiNanCity	2019	5.81413	4.21885		5.04986	1.7734		0	0	0		10.5224	0.4071	1.65649	1.91816	1.66061			5.74339	0.852		59
AnHui	AnHuiProvinceHuangShanCity	2005	0.693147	0		1.09861	0		0	1	2014		9.29734	0.3595	2.6939	0.249408	0.710086			1.24415	0.405		1
AnHui	AnHuiProvinceHuangShanCity	2006	1.60944	0		0.693147	0		0	1	2014		9.45195	0.3802	2.79689	0.234567	0.797506			3.02335	0.381		6.66667
AnHui	AnHuiProvinceHuangShanCity	2007	2.07944	1.88679		1.79176	0		0	1	2014		9.57706	0.3711	3.66878	1.27388	0.897148			3.62833	0.417		12.3333
AnHui	AnHuiProvinceHuangShanCity	2008	2.07944	1.89873		1.60944	0		0	1	2014		9.73311	0.3946	3.60428	1.62049	0.913246			4.00259	0.495		18
AnHui	AnHuiProvinceHuangShanCity	2009	2.48491	1.18577		1.79176	0.740741		0	1	2014		9.79685	0.4062	3.69138	1.67892	0.950538			4.0821	0.293		17
AnHui	AnHuiProvinceHuangShanCity	2010	2.70805	0.558659		2.63906	0.367647		0	1	2014		9.94492	0.4409	3.81107	1.92846	1.02006			4.17007	0.486		17
AnHui	AnHuiProvinceHuangShanCity	2011	2.63906	0.898876		2.48491	0.235849		0	1	2014		10.1496	0.4609	3.56976	2.20219	1.10398			4.40623	0.397		14
AnHui	AnHuiProvinceHuangShanCity	2012	3.61092	1.41243		2.70805	0.570342		0	1	2014		10.2672	0.4625	3.25812	2.29264	1.17339			4.55934	0.567		12
AnHui	AnHuiProvinceHuangShanCity	2013	3.49651	1.1236		3.29584	0.322234		0	1	2014		10.3733	0.4633	3.33182	2.3242	1.28399			4.68601	0.606		14
AnHui	AnHuiProvinceHuangShanCity	2014	3.97029	1.43646		3.52636	0.514139		1	1	2014		10.5269	0.4617	3.3716	2.39444	1.41855			4.65167	0.694		18
AnHui	AnHuiProvinceHuangShanCity	2015	4.2485	1.8315		4.00733	0.500501		1	1	2014		10.566	0.3989	1.87661	2.30867	1.50152			4.82695	0.748		30
AnHui	AnHuiProvinceHuangShanCity	2016	4.34381	1.67939		4.09434	0.656455		1	1	2014		10.6432	0.3887	1.84846	2.32444	1.52399			4.89515	0.806		42
AnHui	AnHuiProvinceLuAnCity	2005	2.48491	4.38596		1.94591	0		0	0	0		8.53582	0.3354	0.392014	0.217812	0.258825			1.24415	0.405		10
AnHui	AnHuiProvinceLuAnCity	2006	2.30259	1.49254		1.94591	0		0	0	0		8.66974	0.3382	0.779172	0.187114	0.313995			3.02335	0.381		8
AnHui	AnHuiProvinceLuAnCity	2007	1.38629	0.840336		2.19722	0		0	0	0		8.88406	0.375	1.01179	0.398318	0.358025			3.62833	0.417		9.5
AnHui	AnHuiProvinceLuAnCity	2008	2.30259	3.38983		1.09861	0		0	0	0		8.91905	0.3856	1.43156	0.399195	0.385981			4.00259	0.495		11
AnHui	AnHuiProvinceLuAnCity	2009	2.99573	1.45985		2.07944	0.740741		0	0	0		9.17337	0.4069	1.33831	1.21614	0.434997			4.0821	0.293		10
AnHui	AnHuiProvinceLuAnCity	2010	3.55535	1.25874		2.89037	0		0	0	0		9.39657	0.4226	1.37208	0.571787	0.486138			4.17007	0.486		21
AnHui	AnHuiProvinceLuAnCity	2011	4.04305	0.793021		3.66356	0.209205		0	0	0		9.58782	0.4533	1.75005	0.675816	0.563092			4.40623	0.397		20
AnHui	AnHuiProvinceLuAnCity	2012	4.41884	0.452303		3.7612	0.074184		0	0	0		9.69573	0.4611	2.05675	0.971158	0.553977			4.55934	0.567		10
AnHui	AnHuiProvinceLuAnCity	2013	4.38203	0.956023		4.51086	0.186289		0	0	0		9.55315	0.4733	1.86389	0.926993	0.559174			4.68601	0.606		17
AnHui	AnHuiProvinceLuAnCity	2014	4.99721	1.92568		4.54329	0.332858		0	0	0		9.86324	0.4747	1.97271	0.980209	0.572228			4.65167	0.694		18
AnHui	AnHuiProvinceLuAnCity	2015	5.68698	1.63519		5.33272	0.247262		0	0	0		9.97692	0.4608	2.37252	0.900733	0.600658			4.82695	0.748		31
AnHui	AnHuiProvinceLuAnCity	2016	5.54518	2.78481		5.15329	1.62866		0	0	0		10.0561	0.4427	2.27828	1.33174	0.695179			4.89515	0.806		48
AnHui	AnHuiProvinceLuAnCity	2017	5.9162	2.92975		4.85981	0.864012		0	0	0		10.1539	0.4244	2.42582	2.48381	0.66267			5.29149	0.681		58
AnHui	AnHuiProvinceLuAnCity	2018	6.07074	4.11408		5.39363	0.652938		0	0	0		10.1936	0.4061	2.58448	2.59858	0.616299			5.34386	0.62		52
AnHui	AnHuiProvinceLuAnCity	2019	6.05209	3.41707		5.07517	0.950629		0	0	0		10.4154	0.3614	2.33655	2.43045	0.737716			5.74339	0.852		35
AnHui	AnHuiProvinceMaAnShanCity	2005	2.94444	5.48523		2.3979	0.934579		0	0	0		10.299	0.6482	1.05841	0.117123	1.71379			1.24415	0.405		11
AnHui	AnHuiProvinceMaAnShanCity	2006	2.70805	2.5641		2.19722	2.73973		0	0	0		10.4344	0.6419	1.60551	0.161369	2.03729			3.02335	0.381		28
AnHui	AnHuiProvinceMaAnShanCity	2007	3.13549	4.74308		2.63906	1.89873		0	0	0		10.6434	0.6571	4.75704	1.65437	2.33828			3.62833	0.417		24
AnHui	AnHuiProvinceMaAnShanCity	2008	3.49651	5.61798		2.83321	2.69058		0	0	0		10.8163	0.6796	4.5481	1.6398	3.25027			4.00259	0.495		28
AnHui	AnHuiProvinceMaAnShanCity	2009	3.85015	2.77778		3.2581	1.81269		0	0	0		10.8567	0.6653	5.87173	2.31666	3.10474			4.0821	0.293		0
AnHui	AnHuiProvinceMaAnShanCity	2010	4.04305	2.35756		3.73767	1.25348		0	0	0		11.05	0.6949	5.88377	2.82682	3.28459			4.17007	0.486		20
AnHui	AnHuiProvinceMaAnShanCity	2011	4.67283	1.97653		4.09434	0.884244		0	0	0		10.859	0.6809	5.59817	2.52765	2.01264			4.40623	0.397		19
AnHui	AnHuiProvinceMaAnShanCity	2012	5.3845	1.56938		4.59512	0.915751		0	0	0		10.937	0.6647	6.86295	2.65319	2.18319			4.55934	0.567		15
AnHui	AnHuiProvinceMaAnShanCity	2013	5.57973	1.56624		5.50939	0.566572		0	0	0		10.9456	0.6452	8.36688	3.00574	2.2271			4.68601	0.606		17
AnHui	AnHuiProvinceMaAnShanCity	2014	5.70044	2.42915		5.43808	0.798935		0	0	0		11.0036	0.6234	8.11583	3.15051	2.38367			4.65167	0.694		39
AnHui	AnHuiProvinceMaAnShanCity	2015	6.25383	2.56554		5.79909	0.876154		0	0	0		11.0154	0.5666	8.8502	3.2859	2.45895			4.82695	0.748		66
AnHui	AnHuiProvinceMaAnShanCity	2016	6.40192	3.78474		5.66643	1.38322		0	0	0		11.0949	0.554	9.3172	4.82059	2.34559			4.89515	0.806		60
AnHui	AnHuiProvinceMaAnShanCity	2017	6.69827	4.54866		5.83773	2.05462		0	0	0		11.2494	0.54495	8.84295	5.40407	2.34214			5.29149	0.681		41
AnHui	AnHuiProvinceMaAnShanCity	2018	6.94505	6.12614		6.11147	1.63755		0	0	0		11.3229	0.5359	8.57285	5.12617	2.45087			5.34386	0.62		53
AnHui	AnHuiProvinceMaAnShanCity	2019	6.71417	4.60694		6.00389	1.69955		0	0	0		11.4061	0.4895	8.68874	4.29467	2.69782			5.74339	0.852		73
AnHui	AnHuiProvinceSuZhouCity	2005	2.07944	0		1.38629	0		0	0	0		8.60392	0.2397	0.711912	0.188431	0.269222			1.24415	0.405		4
AnHui	AnHuiProvinceSuZhouCity	2006	2.77259	1.7094		1.79176	0		0	0	0		8.74449	0.2672	0.545354	0.219633	0.316589			3.02335	0.381		3
AnHui	AnHuiProvinceSuZhouCity	2007	1.38629	2.1978		2.63906	0		0	0	0		8.91328	0.3003	0.980901	0.545177	0.326976			3.62833	0.417		5
AnHui	AnHuiProvinceSuZhouCity	2008	2.19722	0.819672		1.79176	0		0	0	0		9.10298	0.331	0.97932	0.632139	0.397534			4.00259	0.495		6
AnHui	AnHuiProvinceSuZhouCity	2009	1.79176	0.97561		1.38629	0		0	0	0		9.05088	0.3379	1.39248	0.525597	0.314803			4.0821	0.293		11
AnHui	AnHuiProvinceSuZhouCity	2010	2.19722	1.32013		2.07944	0		0	0	0		9.20483	0.3788	1.39434	0.581955	0.341583			4.17007	0.486		7
AnHui	AnHuiProvinceSuZhouCity	2011	3.21888	2.31214		2.07944	0		0	0	0		9.61387	0.4059	2.25334	0.657042	0.499569			4.40623	0.397		7
AnHui	AnHuiProvinceSuZhouCity	2012	3.98898	2.44898		2.48491	0		0	0	0		9.75892	0.4142	2.55611	0.598765	0.515298			4.55934	0.567		8
AnHui	AnHuiProvinceSuZhouCity	2013	3.78419	1.46492		3.71357	0		0	0	0		9.66777	0.4199	2.98142	0.612991	0.318523			4.68601	0.606		25
AnHui	AnHuiProvinceSuZhouCity	2014	4.40672	2.12471		3.21888	0.313152		0	0	0		9.94727	0.4194	3.17586	0.907299	0.309622			4.65167	0.694		18
AnHui	AnHuiProvinceSuZhouCity	2015	4.54329	1.96276		4.02535	0.13541		0	0	0		10.0175	0.3794	3.40811	0.762487	0.348016			4.82695	0.748		25
AnHui	AnHuiProvinceSuZhouCity	2016	4.69135	2.42272		4.18965	1.01095		0	0	0		10.097	0.3794	3.58857	2.00651	0.363364			4.89515	0.806		55
AnHui	AnHuiProvinceSuZhouCity	2017	5.41165	5.54257		3.78419	1.0453		0	0	0		10.2082	0.3739	3.52473	1.13994	0.431098			5.29149	0.681		56
AnHui	AnHuiProvinceSuZhouCity	2018	5.41165	4.47907		4.29046	1.08475		0	0	0		10.2666	0.3684	3.72655	1.15836	0.38207			5.34386	0.62		75
AnHui	AnHuiProvinceSuZhouCity	2019	5.83188	4.10872		4.72739	1.23735		0	0	0		10.4566	0.3589	3.42419	0.776884	0.452979			5.74339	0.852		43
AnHui	AnHuiProvinceTongLingCity	2005	0.693147	0		0.693147	2.17391		0	0	0		10.1389	0.6167	2.70162	0.416772	2.14096			1.24415	0.405		1
AnHui	AnHuiProvinceTongLingCity	2006	2.30259	4.49438		0.693147	2.22222		0	0	0		10.4201	0.6696	3.27307	0.47157	2.74764			3.02335	0.381		9
AnHui	AnHuiProvinceTongLingCity	2007	1.79176	0.892857		1.60944	0		0	0	0		10.5995	0.6774	3.04902	1.76831	3.14257			3.62833	0.417		12.5
AnHui	AnHuiProvinceTongLingCity	2008	2.3979	2.29885		1.79176	0		0	0	0		10.6942	0.6711	4.28755	1.64319	3.29909			4.00259	0.495		16
AnHui	AnHuiProvinceTongLingCity	2009	2.99573	0.507614		2.30259	0.507614		0	0	0		10.7529	0.6787	5.17219	1.75725	3.33572			4.0821	0.293		6
AnHui	AnHuiProvinceTongLingCity	2010	3.29584	0.715015		3.13549	0.166945		0	0	0		11.0744	0.7274	4.61811	2.09414	3.50345			4.17007	0.486		9
AnHui	AnHuiProvinceTongLingCity	2011	4.18965	1.39567		3.4012	0		0	0	0		11.2861	0.7473	2.65381	2.53851	3.82466			4.40623	0.397		11
AnHui	AnHuiProvinceTongLingCity	2012	4.21951	0.652742		3.55535	0.219459		0	0	0		11.3483	0.7344	3.39023	4.54495	4.09003			4.55934	0.567		14
AnHui	AnHuiProvinceTongLingCity	2013	4.81218	1.34122		4.5326	0.25227		0	0	0		11.4293	0.7214	3.66806	4.82647	4.38801			4.68601	0.606		16
AnHui	AnHuiProvinceTongLingCity	2014	4.89784	1.82732		4.56435	0.141343		0	0	0		11.4845	0.7126	1.67885	7.02084	4.60312			4.65167	0.694		17
AnHui	AnHuiProvinceTongLingCity	2015	4.86753	2.31603		4.69135	0.690714		0	0	0		10.9576	0.6175	1.52526	7.02204	4.83171			4.82695	0.748		17
AnHui	AnHuiProvinceTongLingCity	2016	4.89035	2.88498		3.93183	0.873016		0	0	0		11.0014	0.595	1.68628	5.50114	2.11924			4.89515	0.806		40
AnHui	AnHuiProvinceTongLingCity	2017	5.32788	4.71593		4.15888	1.31579		0	0	0		11.1989	0.58875	1.56772	5.20597	2.10959			5.29149	0.681		39
AnHui	AnHuiProvinceTongLingCity	2018	5.67332	4.64037		4.62497	0.807537		0	0	0		11.2322	0.5825	1.77599	3.94282	1.99193			5.34386	0.62		57
AnHui	AnHuiProvinceTongLingCity	2019	5.31812	3.26125		4.85203	0.95037		0	0	0		10.9806	0.4633	2.87438	5.60434	2.00667			5.74339	0.852		103
AnHui	AnHuiProvinceWuHuCity	2005	2.19722	2.04082		1.38629	0		0	0	0		9.78414	0.532	5.25831	0.440788	3.96368			1.24415	0.405		21
AnHui	AnHuiProvinceWuHuCity	2006	2.48491	0.716332		1.60944	0.526316		0	0	0		9.95442	0.5636	5.68191	0.409274	4.82574			3.02335	0.381		18
AnHui	AnHuiProvinceWuHuCity	2007	3.93183	2.64317		1.94591	0		0	0	0		10.1633	0.5703	6.04401	2.82939	4.8772			3.62833	0.417		15
AnHui	AnHuiProvinceWuHuCity	2008	4.14313	1.11188		2.63906	0		0	0	0		10.389	0.6061	5.29448	3.883	5.1562			4.00259	0.495		17
AnHui	AnHuiProvinceWuHuCity	2009	4.85203	1.47314		3.7612	0.433463		0	0	0		10.575	0.6264	4.98587	6.69561	5.39748			4.0821	0.293		20
AnHui	AnHuiProvinceWuHuCity	2010	5.09375	0.910494		4.67283	0.516351		0	0	0		10.7853	0.6518	4.52331	6.93019	5.85791			4.17007	0.486		16
AnHui	AnHuiProvinceWuHuCity	2011	5.36598	1.1194		4.98361	0.349113		0	0	0		10.6712	0.6589	4.05377	6.12707	3.65016			4.40623	0.397		23
AnHui	AnHuiProvinceWuHuCity	2012	5.65249	0.837859		5.15906	0.469126		0	0	0		10.7943	0.6587	4.51344	6.90385	3.84364			4.55934	0.567		25
AnHui	AnHuiProvinceWuHuCity	2013	6.03787	1.61524		5.6058	0.513566		0	0	0		10.9066	0.6612	4.84155	8.23851	4.01693			4.68601	0.606		24
AnHui	AnHuiProvinceWuHuCity	2014	6.45047	2.47868		5.72685	0.455395		0	0	0		11.0672	0.6391	5.32852	9.88333	3.28882			4.65167	0.694		38
AnHui	AnHuiProvinceWuHuCity	2015	7.02643	3.82729		5.98645	1.08874		0	0	0		11.1212	0.5719	5.83122	9.07648	3.38317			4.82695	0.748		58
AnHui	AnHuiProvinceWuHuCity	2016	7.21744	3.98033		6.25958	1.31721		0	0	0		11.208	0.56	6.17973	12.6475	4.25552			4.89515	0.806		69
AnHui	AnHuiProvinceWuHuCity	2017	7.22402	3.69691		6.02102	1.32533		0	0	0		11.3372	0.5409	5.91881	12.3927	4.29634			5.29149	0.681		72
AnHui	AnHuiProvinceWuHuCity	2018	7.7021	5.13774		6.30262	1.46922		0	0	0		11.3861	0.5218	5.88651	13.0885	3.4363			5.34386	0.62		67
AnHui	AnHuiProvinceWuHuCity	2019	6.88755	3.31921		6.25383	1.43073		0	0	0		11.4737	0.4856	5.56761	10.1798	3.599			5.74339	0.852		68
AnHui	AnHuiProvinceXuanChengCity	2005	1.09861	1.78571		0.693147	0		0	1	2014		9.18492	0.3739	2.01007	0.154878	0.0625822			1.24415	0.405		8
AnHui	AnHuiProvinceXuanChengCity	2006	1.38629	0.763359		0.693147	1.72414		0	1	2014		9.32385	0.3935	2.33522	0.102814	0.090004			3.02335	0.381		11
AnHui	AnHuiProvinceXuanChengCity	2007	1.38629	0.645161		1.09861	0		0	1	2014		9.47861	0.3915	2.44294	0.892254	0.109629			3.62833	0.417		6
AnHui	AnHuiProvinceXuanChengCity	2008	1.09861	0.294985		1.38629	0.680272		0	1	2014		9.6774	0.4297	2.17156	1.19877	0.126468			4.00259	0.495		1
AnHui	AnHuiProvinceXuanChengCity	2009	2.56495	0.622084		1.38629	0.321543		0	1	2014		9.72759	0.4352	2.32172	1.2918	0.147388			4.0821	0.293		19
AnHui	AnHuiProvinceXuanChengCity	2010	3.13549	0.0701262		2.07944	0		0	1	2014		9.94049	0.4721	2.71643	2.21371	0.179408			4.17007	0.486		3
AnHui	AnHuiProvinceXuanChengCity	2011	3.85015	0.318761		3.46574	0.101317		0	1	2014		10.1796	0.5212	3.00093	2.99038	0.216142			4.40623	0.397		16
AnHui	AnHuiProvinceXuanChengCity	2012	4.59512	0.931877		3.8712	0.0577701		0	1	2014		10.2967	0.5216	3.63556	3.04862	0.303398			4.55934	0.567		8
AnHui	AnHuiProvinceXuanChengCity	2013	4.43082	1.19197		4.21951	0.0801282		0	1	2014		10.3123	0.5255	4.21081	3.32259	0.402034			4.68601	0.606		7
AnHui	AnHuiProvinceXuanChengCity	2014	5.05625	1.53381		4.27667	0.277998		1	1	2014		10.4836	0.514	4.61913	3.45525	0.204646			4.65167	0.694		37
AnHui	AnHuiProvinceXuanChengCity	2015	5.1358	1.86183		4.8752	0.552017		1	1	2014		10.535	0.4872	5.10386	3.16226	0.23765			4.82695	0.748		32
AnHui	AnHuiProvinceXuanChengCity	2016	4.96981	1.85098		4.31749	0.825369		1	1	2014		10.615	0.4747	5.39861	3.54453	0.242929			4.89515	0.806		44
BeiJing	BeiJingProvinceBeiJingCity	2005	7.12689	4.66686		6.54822	4.00593		0	1	2009		10.7242	0.2943	4.19485	1.48764	4.54581			2.8792	0.103		20
BeiJing	BeiJingProvinceBeiJingCity	2006	7.38088	4.8696		6.7546	3.8961		0	1	2009		10.8291	0.2784	4.61062	1.49007	4.63178			3.16505	0.199		28
BeiJing	BeiJingProvinceBeiJingCity	2007	7.63095	5.25803		6.97635	2.82143		0	1	2009		10.9717	0.2683	4.1183	5.50117	4.68057			3.3871	0.198		32
BeiJing	BeiJingProvinceBeiJingCity	2008	8.06212	5.91888		7.1507	2.6432		0	1	2009		11.0514	0.2568	4.02726	5.72599	4.4285			3.56869	0.26		23
BeiJing	BeiJingProvinceBeiJingCity	2009	8.25635	5.56467		7.48268	2.96779		1	1	2009		11.1627	0.235	3.44048	5.44576	4.63269			3.98991	0.186		30
BeiJing	BeiJingProvinceBeiJingCity	2010	8.41781	5.59368		7.80466	2.28039		1	1	2009		11.2377	0.2401	3.05226	6.58427	4.59396			4.10841	0.154		38
BeiJing	BeiJingProvinceBeiJingCity	2011	8.68186	6.0082		8.13153	2.91533		1	1	2009		11.3103	0.2309	2.80357	5.64135	4.528			4.54871	0.111		32
FuJian	FuJianProvinceFuZhouCity	2005	4.36945	2.24127		3.63759	0.309598		0	0	0		10.0124	0.47	3.55214	0.416174	3.15653			0.0392207	0.594		1
FuJian	FuJianProvinceFuZhouCity	2006	4.34381	1.88071		4.14313	1.39643		0	0	0		10.1216	0.4606	3.1651	0.444762	3.47322			1.68083	0.553		17
FuJian	FuJianProvinceFuZhouCity	2007	4.94164	2.72297		4.17439	0.45425		0	0	0		10.2927	0.4648	2.69624	1.65879	3.69876			2.27213	0.58		26
FuJian	FuJianProvinceFuZhouCity	2008	5.40268	2.96252		4.55388	0.713194		0	0	0		10.4227	0.4745	3.04511	1.61862	3.93555			2.6412	0.728		7
FuJian	FuJianProvinceFuZhouCity	2009	5.6058	2.90755		4.89035	0.583391		0	0	0		10.5457	0.4256	2.70788	1.61478	4.16482			3.52135	0.64		7
FuJian	FuJianProvinceFuZhouCity	2010	5.87212	2.716		5.46806	0.688249		0	0	0		10.707	0.4488	2.56882	1.5913	4.36105			3.68362	0.663		29
FuJian	FuJianProvinceFuZhouCity	2011	6.01127	2.69485		5.61313	1.09254		0	0	0		10.8619	0.458	2.20823	1.35631	4.5069			3.63627	0.578		35
FuJian	FuJianProvinceFuZhouCity	2012	6.18208	3.07041		5.83481	1.7203		0	0	0		10.9734	0.4544	2.00342	1.57717	4.66025			3.88362	0.71		20
FuJian	FuJianProvinceFuZhouCity	2013	6.27288	3.69379		6.00881	1.61876		0	0	0		11.1764	0.456	1.89345	1.6158	4.85649			4.07073	0.913		20
FuJian	FuJianProvinceFuZhouCity	2014	6.30262	2.85806		5.86363	1.31967		0	0	0		11.1562	0.455	1.8378	1.62277	4.75395			4.1239	0.208		14
FuJian	FuJianProvinceFuZhouCity	2015	6.90475	3.46748		6.35437	1.75579		0	0	0		11.2287	0.436	1.86086	1.38517	4.73148			4.55986	0.708		28
FuJian	FuJianProvinceFuZhouCity	2016	7.30988	4.45583		6.74288	2.0572		0	0	0		11.3175	0.418	1.94385	1.35507	4.62121			4.87022	0.802		44
FuJian	FuJianProvinceFuZhouCity	2017	7.5989	4.13779		6.69456	1.68397		0	0	0		11.4253	0.41295	1.88684	2.09579	4.52896			4.79289	0.757		50
FuJian	FuJianProvinceFuZhouCity	2018	7.76811	4.07934		7.17625	1.3647		0	0	0		11.5331	0.4079	0.656087	3.14424	4.55111			4.8206	0.292		57
FuJian	FuJianProvinceFuZhouCity	2019	7.79276	3.23895		7.15149	1.52184		0	0	0		11.7025	0.4079	0.69129	3.03143	4.79338			5.19045	0.351		57
FuJian	FuJianProvinceLongYanCity	2005	2.56495	2.41935		0.693147	0		0	0	0		9.55428	0.447	3.30618	0.466597	0.400516			0.0392207	0.594		9
FuJian	FuJianProvinceLongYanCity	2006	2.56495	1.06952		2.30259	1.0101		0	0	0		9.70467	0.4761	1.36103	0.399001	0.438717			1.68083	0.553		11
FuJian	FuJianProvinceLongYanCity	2007	3.04452	2.25225		2.70805	0		0	0	0		9.90788	0.5033	5.09217	1.06132	0.460201			2.27213	0.58		17
FuJian	FuJianProvinceLongYanCity	2008	3.13549	3.65854		2.63906	0		0	0	0		10.0996	0.5183	1.38583	1.63614	0.463508			2.6412	0.728		18
FuJian	FuJianProvinceLongYanCity	2009	3.82864	3.58255		2.48491	0.307692		0	0	0		10.2997	0.5019	1.26081	1.54366	0.457951			3.52135	0.64		16
FuJian	FuJianProvinceLongYanCity	2010	3.98898	1.52941		3.78419	0.440529		0	0	0		10.5635	0.5325	1.12764	1.33973	0.448516			3.68362	0.663		14
FuJian	FuJianProvinceLongYanCity	2011	4.27667	1.8245		3.89182	0.407332		0	0	0		10.7904	0.5651	0.899388	1.36055	0.489427			3.63627	0.578		12
FuJian	FuJianProvinceLongYanCity	2012	4.59512	1.40924		4.11087	0.465477		0	0	0		10.8891	0.5706	0.914191	1.62196	0.522741			3.88362	0.71		16
FuJian	FuJianProvinceLongYanCity	2013	4.77068	1.70597		4.60517	0.428725		0	0	0		10.7963	0.5379	0.899749	1.75748	0.548182			4.07073	0.913		9
FuJian	FuJianProvinceLongYanCity	2014	4.91998	2.81827		4.59512	0.643651		0	0	0		11.0464	0.5405	0.912472	2.3489	0.55832			4.1239	0.208		16
FuJian	FuJianProvinceLongYanCity	2015	5.54908	2.55023		5.0626	0.653344		0	0	0		11.1104	0.5262	0.931508	2.24394	0.576831			4.55986	0.708		22
FuJian	FuJianProvinceLongYanCity	2016	5.94542	1.47465		5.4848	0.365943		0	0	0		11.1893	0.5101	0.972974	2.03295	0.57465			4.87022	0.802		51
FuJian	FuJianProvinceLongYanCity	2017	5.88332	1.56941		5.34711	0.711955		0	0	0		11.3021	0.49475	0.920585	2.8157	0.54788			4.79289	0.757		33
FuJian	FuJianProvinceLongYanCity	2018	6.13123	2.00433		5.88332	0.593668		0	0	0		11.4148	0.4794	0.123926	2.97844	0.579498			4.8206	0.292		43
FuJian	FuJianProvinceLongYanCity	2019	6.6107	2.02801		5.72359	0.453244		0	0	0		11.5276	0.4546	0.123112	4.1542	0.678459			5.19045	0.351		38
FuJian	FuJianProvinceNanPingCity	2005	1.09861	0.662252		1.60944	0.60241		0	1	2009		9.39955	0.3456	7.94026	0.477464	0.430754			0.0392207	0.594		1
FuJian	FuJianProvinceNanPingCity	2006	2.07944	0.884956		1.7006	0.301205		0	1	2009		9.52164	0.3533	0.8187	0.423194	0.369542			1.68083	0.553		6.66667
FuJian	FuJianProvinceNanPingCity	2007	2.30259	1.25786		1.79176	0		0	1	2009		9.69283	0.3791	0.779017	1.46191	0.402409			2.27213	0.58		12.3333
FuJian	FuJianProvinceNanPingCity	2008	2.07944	0.346021		1.94591	0		0	1	2009		9.87034	0.3941	0.727495	1.29186	0.488268			2.6412	0.728		18
FuJian	FuJianProvinceNanPingCity	2009	2.94444	1.38889		2.19722	0.701754		1	1	2009		9.97455	0.3969	0.677657	1.23663	0.659336			3.52135	0.64		1
FuJian	FuJianProvinceNanPingCity	2010	2.89037	0.268097		2.70805	0		1	1	2009		10.1765	0.4183	0.65767	1.1576	0.687257			3.68362	0.663		18
FuJian	FuJianProvinceNanPingCity	2011	3.7612	0.777605		3.58352	0.551471		1	1	2009		10.4275	0.4213	0.562821	1.11097	0.732036			3.63627	0.578		16
FuJian	FuJianProvinceNingDeCity	2005	1.94591	0.423729		1.38629	1.45985		0	0	0		9.32954	0.3464	0.411732	0.530246	0.107207			0.0392207	0.594		13
FuJian	FuJianProvinceNingDeCity	2006	1.79176	0		1.79176	0		0	0	0		9.44232	0.3626	0.449038	0.486784	0.122737			1.68083	0.553		7
FuJian	FuJianProvinceNingDeCity	2007	2.48491	1.1194		2.07944	0		0	0	0		9.61574	0.3804	0.36004	0.91706	0.131915			2.27213	0.58		8
FuJian	FuJianProvinceNingDeCity	2008	2.07944	1.00334		2.19722	0.404858		0	0	0		9.78981	0.4039	0.488115	0.763837	0.195117			2.6412	0.728		12
FuJian	FuJianProvinceNingDeCity	2009	2.70805	1.24378		1.94591	0.359712		0	0	0		9.91215	0.4009	0.632803	0.874186	0.223456			3.52135	0.64		12
FuJian	FuJianProvinceNingDeCity	2010	3.09104	1.5625		2.56495	0.208768		0	0	0		10.1346	0.4295	0.650545	1.10292	0.238029			3.68362	0.663		23
FuJian	FuJianProvinceNingDeCity	2011	3.21888	0.805369		2.70805	0.320513		0	0	0		10.4023	0.4685	0.66052	0.613906	0.247294			3.63627	0.578		11
FuJian	FuJianProvinceNingDeCity	2012	3.68888	1.07296		3.29584	0.515464		0	0	0		10.5457	0.4784	0.703337	0.842638	0.2565			3.88362	0.71		16
FuJian	FuJianProvinceNingDeCity	2013	3.58352	0.740741		3.46574	0.147929		0	0	0		10.4828	0.5066	0.721553	0.935231	0.264343			4.07073	0.913		9
FuJian	FuJianProvinceNingDeCity	2014	3.91202	0.941029		3.55535	0.160128		0	0	0		10.7866	0.5128	0.779538	0.648464	0.280182			4.1239	0.208		11
FuJian	FuJianProvinceNingDeCity	2015	4.14313	1.21704		3.7612	0.172911		0	0	0		10.8591	0.5109	0.879638	0.545591	0.295311			4.55986	0.708		18
FuJian	FuJianProvinceNingDeCity	2016	4.89035	1.99797		3.91202	0.561447		0	0	0		10.9395	0.497	0.946144	0.682301	0.296932			4.87022	0.802		35
FuJian	FuJianProvinceNingDeCity	2017	5.25227	3.61917		4.33073	0.382958		0	0	0		11.0251	0.49785	0.252477	0.867005	0.319259			4.79289	0.757		27
FuJian	FuJianProvinceNingDeCity	2018	5.34711	3.41969		4.55388	0.673801		0	0	0		11.1106	0.4987	0.0617871	2.27492	0.324576			4.8206	0.292		26
FuJian	FuJianProvinceNingDeCity	2019	5.49306	2.74455		4.77068	1.35962		0	0	0		11.3416	0.5122	0.0585191	3.02095	0.388455			5.19045	0.351		28
FuJian	FuJianProvincePuTianCity	2005	0.693147	0		0.693147	0		0	0	0		9.46141	0.5335	7.28563	0.573443	0.448443			0.0392207	0.594		10
FuJian	FuJianProvincePuTianCity	2006	1.38629	0.515464		0.89588	0		0	0	0		9.6192	0.5526	1.77901	0.481705	0.494804			1.68083	0.553		7
FuJian	FuJianProvincePuTianCity	2007	1.79176	0.480769		1.09861	0		0	0	0		9.80439	0.5495	1.78857	1.73836	0.553375			2.27213	0.58		21
FuJian	FuJianProvincePuTianCity	2008	1.94591	1.53257		1.60944	0		0	0	0		9.97651	0.5654	1.54976	1.36369	0.435921			2.6412	0.728		13
FuJian	FuJianProvincePuTianCity	2009	2.83321	1.05541		1.09861	0		0	0	0		10.0966	0.5424	3.98171	1.4734	0.517349			3.52135	0.64		28
FuJian	FuJianProvincePuTianCity	2010	2.94444	1.78571		2.56495	0		0	0	0		10.3143	0.5611	1.82722	1.54239	0.515269			3.68362	0.663		15
FuJian	FuJianProvincePuTianCity	2011	3.66356	1.95167		3.09104	0.610998		0	0	0		10.5381	0.5837	1.55314	1.51946	0.513201			3.63627	0.578		7
FuJian	FuJianProvincePuTianCity	2012	3.49651	1.44181		2.99573	0.31185		0	0	0		10.668	0.5821	1.34139	1.59883	0.528363			3.88362	0.71		14
FuJian	FuJianProvincePuTianCity	2013	3.4012	0.46875		3.09104	0		0	0	0		10.6017	0.5656	1.39119	1.80504	0.548235			4.07073	0.913		40
FuJian	FuJianProvincePuTianCity	2014	3.66356	0.76297		3.09104	0.172936		0	0	0		10.876	0.577	1.39421	2.21844	0.605041			4.1239	0.208		29
FuJian	FuJianProvincePuTianCity	2015	4.09434	0.557547		3.73767	0.274851		0	0	0		10.966	0.5735	1.4205	1.45674	0.618777			4.55986	0.708		39
FuJian	FuJianProvincePuTianCity	2016	4.76217	1.46997		4.31749	0.432526		0	0	0		11.0558	0.5607	1.45783	1.19394	0.600143			4.87022	0.802		55
FuJian	FuJianProvincePuTianCity	2017	4.85981	1.2011		4.33073	0.492611		0	0	0		11.1558	0.54345	1.49922	1.38346	0.709296			4.79289	0.757		52
FuJian	FuJianProvincePuTianCity	2018	5.15329	1.29743		4.66344	0.24055		0	0	0		11.2558	0.5262	0.372713	1.41259	0.7065			4.8206	0.292		76
FuJian	FuJianProvincePuTianCity	2019	5.2575	1.28066		4.89035	0.343446		0	0	0		11.4002	0.531	0.355399	1.02856	0.688489			5.19045	0.351		66
FuJian	FuJianProvinceQuanZhouCity	2005	3.49651	0.223339		2.19722	0		0	0	0		9.97241	0.5777	6.04536	0.503774	1.06163			0.0392207	0.594		1
FuJian	FuJianProvinceQuanZhouCity	2006	3.09104	0.112994		3.3322	0.261952		0	0	0		10.1205	0.5864	3.85916	0.472246	1.18935			1.68083	0.553		12
FuJian	FuJianProvinceQuanZhouCity	2007	4.04305	0.86877		3.3673	0.17192		0	0	0		10.2956	0.5907	3.61301	2.20302	1.31519			2.27213	0.58		20
FuJian	FuJianProvinceQuanZhouCity	2008	4.62497	1.09928		3.85015	0.151822		0	0	0		10.4585	0.5935	4.36403	2.10444	1.45964			2.6412	0.728		31
FuJian	FuJianProvinceQuanZhouCity	2009	4.80402	0.848153		4.41884	0.246305		0	0	0		10.5771	0.5795	3.82776	1.97968	1.56588			3.52135	0.64		12
FuJian	FuJianProvinceQuanZhouCity	2010	5.36598	0.986842		4.72739	0.153408		0	0	0		10.7047	0.6016	2.83584	2.05741	1.65959			3.68362	0.663		23
FuJian	FuJianProvinceQuanZhouCity	2011	5.52943	0.569509		5.57215	0.339328		0	0	0		10.8637	0.6234	2.44251	2.26987	1.71314			3.63627	0.578		25
FuJian	FuJianProvinceQuanZhouCity	2012	5.94017	0.645612		5.47227	0.326043		0	0	0		10.9559	0.6222	1.7624	2.07651	1.69647			3.88362	0.71		23
FuJian	FuJianProvinceQuanZhouCity	2013	6.18415	0.789938		6.10925	0.17409		0	0	0		11.2134	0.6184	1.65111	2.1855	1.68724			4.07073	0.913		21
FuJian	FuJianProvinceQuanZhouCity	2014	6.29157	0.831535		6.00635	0.225002		0	0	0		11.131	0.6198	1.59587	2.21812	1.70565			4.1239	0.208		40
FuJian	FuJianProvinceQuanZhouCity	2015	7.27794	1.3001		6.87833	0.224157		0	0	0		11.1903	0.5995	1.60371	2.29278	1.71746			4.55986	0.708		39
FuJian	FuJianProvinceQuanZhouCity	2016	7.61678	1.07337		7.27863	0.310861		0	0	0		11.2617	0.5848	1.62674	2.21527	1.72601			4.87022	0.802		70
FuJian	FuJianProvinceQuanZhouCity	2017	7.53262	1.39042		7.0282	0.543307		0	0	0		11.3752	0.58085	1.42401	2.33707	1.6998			4.79289	0.757		67
FuJian	FuJianProvinceQuanZhouCity	2018	7.84776	1.75101		7.60589	0.511651		0	0	0		11.4888	0.5769	0.465626	2.32281	1.72577			4.8206	0.292		67
FuJian	FuJianProvinceQuanZhouCity	2019	6.76599	1.03149		7.09423	0.311498		0	0	0		11.6445	0.5886	0.443621	2.39046	2.02837			5.19045	0.351		78
FuJian	FuJianProvinceSanMingCity	2005	1.60944	1.16279		2.19722	1.40845		0	1	2014		9.60972	0.3827	2.96791	0.544657	0.499683			0.0392207	0.594		6
FuJian	FuJianProvinceSanMingCity	2006	1.94591	1.52284		1.09861	0		0	1	2014		9.75156	0.4055	0.896349	0.631166	0.523377			1.68083	0.553		7
FuJian	FuJianProvinceSanMingCity	2007	1.09861	0.578035		1.38629	0		0	1	2014		9.94025	0.433	0.745507	1.62686	0.576364			2.27213	0.58		8
FuJian	FuJianProvinceSanMingCity	2008	1.94591	1.64835		1.60944	1.14286		0	1	2014		10.1428	0.4782	0.687301	1.57569	0.580714			2.6412	0.728		13
FuJian	FuJianProvinceSanMingCity	2009	3.49651	5.88235		1.60944	1.11732		0	1	2014		10.3212	0.4566	0.636796	1.69096	0.574448			3.52135	0.64		14
FuJian	FuJianProvinceSanMingCity	2010	3.4012	1.6092		3.3322	0.346021		0	1	2014		10.5432	0.4925	0.599472	1.30833	0.634034			3.68362	0.663		14
FuJian	FuJianProvinceSanMingCity	2011	3.13549	2.20884		3.13549	0.860215		0	1	2014		10.7868	0.5041	0.4904	1.34129	0.845391			3.63627	0.578		5
FuJian	FuJianProvinceSanMingCity	2012	3.63759	1.56863		3.58352	1.78218		0	1	2014		10.886	0.5095	0.485473	1.6521	0.829212			3.88362	0.71		9
FuJian	FuJianProvinceSanMingCity	2013	3.78419	1.37672		3.58352	0.966184		0	1	2014		10.8809	0.5224	0.523929	1.80992	0.865853			4.07073	0.913		11
FuJian	FuJianProvinceSanMingCity	2014	4.56435	1.22217		3.80666	0.138408		1	1	2014		11.0758	0.5249	0.531715	1.98777	0.856268			4.1239	0.208		11
FuJian	FuJianProvinceSanMingCity	2015	4.57471	1.01855		4.51086	0.154381		1	1	2014		11.1269	0.5109	0.568503	1.85131	0.867732			4.55986	0.708		18
FuJian	FuJianProvinceSanMingCity	2016	5.4848	1.14238		5.15906	0.239153		1	1	2014		11.2018	0.501	0.610037	1.74392	0.858815			4.87022	0.802		37
FuJian	FuJianProvinceXiaMengCity	2005	4.06044	1.13533		3.2581	0.0746269		0	1	2007		10.7086	0.5487	5.7574	0.42198	4.21544			0.0392207	0.594		27
FuJian	FuJianProvinceXiaMengCity	2006	4.39445	1.69983		3.91202	0.620068		0	1	2007		10.8224	0.5387	6.51525	0.372977	4.98734			1.68083	0.553		35
FuJian	FuJianProvinceXiaMengCity	2007	4.64439	2.04327		3.78419	0.227583		1	1	2007		10.9365	0.531	6.96668	3.26962	6.31099			2.27213	0.58		19
FuJian	FuJianProvinceXiaMengCity	2008	4.99721	2.32638		4.27667	0.705467		1	1	2007		11.0453	0.5244	9.09275	3.50162	6.27161			2.6412	0.728		34
FuJian	FuJianProvinceXiaMengCity	2009	5.4161	1.90622		4.70048	0.609537		1	1	2007		11.141	0.4726	6.63245	3.13192	7.42661			3.52135	0.64		37
FuJian	FuJianProvinceZhangZhouCity	2005	1.38629	0.265252		1.60944	0		0	0	0		9.50316	0.4061	7.97964	0.306748	0.72425			0.0392207	0.594		20
FuJian	FuJianProvinceZhangZhouCity	2006	1.79176	0.209644		1.09861	0.310559		0	0	0		9.63043	0.424	4.45497	0.273356	0.845842			1.68083	0.553		16
FuJian	FuJianProvinceZhangZhouCity	2007	2.30259	0.417537		1.79176	0		0	0	0		9.80212	0.4317	4.00585	1.2021	0.971065			2.27213	0.58		8
FuJian	FuJianProvinceZhangZhouCity	2008	2.77259	0.509554		2.07944	0		0	0	0		9.95575	0.4451	3.4691	1.38416	1.10557			2.6412	0.728		14
FuJian	FuJianProvinceZhangZhouCity	2009	3.58352	0.918274		2.63906	0		0	0	0		10.1113	0.4414	3.19036	1.2262	1.20321			3.52135	0.64		16
FuJian	FuJianProvinceZhangZhouCity	2010	4.43082	0.869565		3.66356	0		0	0	0		10.3012	0.4557	3.31569	1.22115	1.25938			3.68362	0.663		9
FuJian	FuJianProvinceZhangZhouCity	2011	4.40672	0.973499		4.46591	0.383562		0	0	0		10.5089	0.4729	3.24142	1.41304	1.25716			3.63627	0.578		21
FuJian	FuJianProvinceZhangZhouCity	2012	4.58497	1.05217		4.04305	0.371287		0	0	0		10.6318	0.4796	2.78507	1.39304	1.29436			3.88362	0.71		20
FuJian	FuJianProvinceZhangZhouCity	2013	4.89035	1.09323		4.83628	0.426929		0	0	0		10.7304	0.4882	2.61884	1.52676	1.35048			4.07073	0.913		14
FuJian	FuJianProvinceZhangZhouCity	2014	4.78749	1.17955		4.62497	0.475146		0	0	0		10.8334	0.4977	2.48047	1.60486	1.39777			4.1239	0.208		14
FuJian	FuJianProvinceZhangZhouCity	2015	5.00395	0.889548		4.85981	0.670732		0	0	0		10.9254	0.4853	2.44196	1.255	1.42437			4.55986	0.708		25
FuJian	FuJianProvinceZhangZhouCity	2016	5.63121	1.22008		5.12396	0.510678		0	0	0		11.038	0.4675	2.47313	1.21903	1.40648			4.87022	0.802		46
FuJian	FuJianProvinceZhangZhouCity	2017	6.1506	1.1056		5.29832	0.636289		0	0	0		11.1455	0.4728	2.30517	1.78739	1.39471			4.79289	0.757		44
FuJian	FuJianProvinceZhangZhouCity	2018	6.36303	1.34646		6.14419	0.390387		0	0	0		11.2529	0.4781	1.37967	1.16117	1.43422			4.8206	0.292		31
FuJian	FuJianProvinceZhangZhouCity	2019	6.41346	1.1622		5.96101	0.209132		0	0	0		11.4304	0.4882	0.803496	1.25134	1.73935			5.19045	0.351		21
GanSu	GanSuProvinceBaiYinCity	2005	1.09861	0		0.693147	0		0	0	0		9.03539	0.5052	0.055902	0.0882672	0.0432188			1.96009	0.203		1
GanSu	GanSuProvinceBaiYinCity	2006	0.693147	0		1.09861	0		0	0	0		9.21692	0.5425	0.07622	0.14565	0.0484274			3.01308	0.149		39
GanSu	GanSuProvinceBaiYinCity	2007	1.09861	5.55556		1.09861	0		0	0	0		9.3816	0.5557	0.000177019	0.675731	0.053636			3.51453	0.375		22
GanSu	GanSuProvinceBaiYinCity	2008	1.60944	0		0.693147	0		0	0	0		9.54352	0.564	0.000177019	0.657199	0.0588446			3.84695	0.282		13
GanSu	GanSuProvinceBaiYinCity	2009	2.19722	1.97368		1.79176	2.77778		0	0	0		9.6241	0.5526	0.000177019	0.508817	0.0640532			3.97312	0.227		13
GanSu	GanSuProvinceBaiYinCity	2010	2.3979	2.5974		1.79176	0		0	0	0		9.78019	0.5499	0.000177019	0.410222	0.0692618			4.22406	0.28		9
GanSu	GanSuProvinceBaiYinCity	2011	2.94444	2.2293		2.48491	0		0	0	0		9.93595	0.5743	0.528493	0.625852	0.0744705			4.44253	0.259		14
GanSu	GanSuProvinceBaiYinCity	2012	3.13549	2.16867		2.56495	1.08303		0	0	0		10.1375	0.5731	0.0349267	0.591712	0.167046			4.27667	0.204		17
GanSu	GanSuProvinceBaiYinCity	2013	2.83321	1.6632		3.09104	1.85615		0	0	0		10.1726	0.5463	0.000177019	0.562957	0.123842			4.24592	0.225		21
GanSu	GanSuProvinceBaiYinCity	2014	4.15888	5.54723		3.3322	1.58371		0	0	0		10.1725	0.504	0.000177019	0.722178	0.148454			4.29333	0.337		27
GanSu	GanSuProvinceBaiYinCity	2015	3.66356	2.22883		3.17805	0.688073		0	0	0		10.1429	0.4473	0.000177019	0.485875	0.166796			4.55755	0.296		52
GanSu	GanSuProvinceBaiYinCity	2016	4.31749	4.07876		3.89182	1.43678		0	0	0		10.1586	0.4028	0.000177019	0.543016	0.202088			4.55651	0.237		66
GanSu	GanSuProvinceBaiYinCity	2017	4.38203	1.90572		3.73767	2.29592		0	0	0		10.1739	0.41025	0.000177019	0.479854	0.206758			4.62693	0.201		69
GanSu	GanSuProvinceBaiYinCity	2018	4.21951	3.3419		4.17439	1.00251		0	0	0		10.2936	0.4177	0.606383	0.38451	0.225989			4.85062	0.139		30
GanSu	GanSuProvinceBaiYinCity	2019	4.40672	2.6		3.91202	0.762195		0	0	0		10.2396	0.372	0.000177019	0.371892	0.272928			4.66833	0.23		46
GanSu	GanSuProvinceDingXiCity	2005	0.693147	0		0.693147	0		0	0	0		7.78156	0.182	0.0723774	0.241564	0.113451			1.96009	0.203		1
GanSu	GanSuProvinceDingXiCity	2006	1.06917	2.83019		0.693147	0		0	0	0		7.92552	0.1879	0.000177019	0.247675	0.0837855			3.01308	0.149		2.4
GanSu	GanSuProvinceDingXiCity	2007	1.44519	5.66038		0.693147	0		0	0	0		8.13094	0.2292	0.000177019	0.890392	0.127415			3.51453	0.375		3.8
GanSu	GanSuProvinceDingXiCity	2008	1.82121	8.49057		0.693147	0		0	0	0		8.18924	0.229	0.000177019	0.748012	0.12424			3.84695	0.282		5.2
GanSu	GanSuProvinceDingXiCity	2009	2.19722	11.3208		0.693147	0		0	0	0		8.40983	0.2357	0.000177019	0.614208	0.148682			3.97312	0.227		6.6
GanSu	GanSuProvinceDingXiCity	2010	1.38629	2.58621		0.693147	0		0	0	0		8.57622	0.2511	0.000177019	0.649818	0.169785			4.22406	0.28		8
GanSu	GanSuProvinceDingXiCity	2011	2.63906	4.57516		1.38629	0		0	0	0		8.84159	0.2771	0.000177019	0.637951	0.271121			4.44253	0.259		10.5
GanSu	GanSuProvinceDingXiCity	2012	2.56495	3.74332		1.79176	0		0	0	0		9.00663	0.2696	0.0333619	0.654668	0.240837			4.27667	0.204		13
GanSu	GanSuProvinceDingXiCity	2013	2.19722	2.08333		2.07944	1.0101		0	0	0		9.03682	0.256	0.0127686	0.533867	0.182439			4.24592	0.225		7
GanSu	GanSuProvinceDingXiCity	2014	2.77259	1.86916		1.60944	0		0	0	0		9.25627	0.2428	0.000177019	0.554464	0.173258			4.29333	0.337		13
GanSu	GanSuProvinceDingXiCity	2015	2.30259	1.60256		2.48491	0.436681		0	0	0		9.30447	0.2181	0.000177019	0.430669	0.155649			4.55755	0.296		6
GanSu	GanSuProvinceDingXiCity	2016	2.07944	0.561798		1.38629	0.796813		0	0	0		9.38362	0.2279	0.000177019	0.418002	0.138039			4.55651	0.237		21
GanSu	GanSuProvinceDingXiCity	2017	2.94444	1.13636		2.63906	1.18577		0	0	0		9.42883	0.22415	0.000177019	0.426084	0.12043			4.62693	0.201		40
GanSu	GanSuProvinceDingXiCity	2018	3.17805	1.20968		2.30259	0		0	0	0		9.44589	0.2204	0.000177019	0.384035	0.10282			4.85062	0.139		89
GanSu	GanSuProvinceDingXiCity	2019	3.49651	1.06952		2.99573	0		0	0	0		9.59873	0.1593	0.000177019	0.387409	0.0852106			4.66833	0.23		43
GanSu	GanSuProvinceJiaYuGuanCity	2005	0.693147	0		0.693147	0		0	0	0		10.7074	0.7888	0.000177019	0.068932	0.0432188			1.96009	0.203		6
GanSu	GanSuProvinceJiaYuGuanCity	2006	0.693147	0		0.693147	0		0	0	0		10.8383	0.8063	0.000177019	0.058994	0.419345			3.01308	0.149		3
GanSu	GanSuProvinceJiaYuGuanCity	2007	0.693147	0		0.693147	0		0	0	0		10.9828	0.8159	0.000177019	0.793135	0.795471			3.51453	0.375		6
GanSu	GanSuProvinceJiaYuGuanCity	2008	0.693147	0		0.693147	0		0	0	0		11.1479	0.8208	0.000177019	0.82466	1.1716			3.84695	0.282		4
GanSu	GanSuProvinceJiaYuGuanCity	2009	1.11073	0.595238		0.693147	0		0	0	0		11.2396	0.7888	0.000177019	1.05506	1.33637			3.97312	0.227		2
GanSu	GanSuProvinceJiaYuGuanCity	2010	1.52832	1.19048		1.05935	0		0	0	0		11.3317	0.8016	0.000177019	0.903036	1.2844			4.22406	0.28		8
GanSu	GanSuProvinceJiaYuGuanCity	2011	1.94591	1.78571		1.42556	0		0	0	0		11.5259	0.8193	0.000177019	0.712588	1.50205			4.44253	0.259		11
GanSu	GanSuProvinceJiaYuGuanCity	2012	1.94591	1.96078		1.79176	0		0	0	0		11.6538	0.8182	0.000177019	0.677215	1.6399			4.27667	0.204		15
GanSu	GanSuProvinceJiaYuGuanCity	2013	2.3979	1.51515		1.79176	0		0	0	0		11.6361	0.745	0.000177019	0.662322	1.605			4.24592	0.225		15
GanSu	GanSuProvinceJiaYuGuanCity	2014	2.70805	1.49254		2.56495	0.826446		0	0	0		11.5323	0.698	0.000177019	0.875002	1.18963			4.29333	0.337		10
GanSu	GanSuProvinceJiaYuGuanCity	2015	3.3322	4.37956		2.83321	0		0	0	0		11.2688	0.5712	0.000177019	0.726708	1.39654			4.55755	0.296		15
GanSu	GanSuProvinceJiaYuGuanCity	2016	3.17805	1.57233		2.83321	1.70213		0	0	0		11.0452	0.3932	0.000177019	0.317596	1.39			4.55651	0.237		66
GanSu	GanSuProvinceJiaYuGuanCity	2017	3.73767	0.487805		3.49651	3.22581		0	0	0		11.3598	0.50225	0.000177019	0.350916	1.44857			4.62693	0.201		32
GanSu	GanSuProvinceJiaYuGuanCity	2018	3.4012	2.24033		3.3322	0.222222		0	0	0		11.6904	0.6113	0.000177019	0.378137	1.32095			4.85062	0.139		45
GanSu	GanSuProvinceJiaYuGuanCity	2019	3.80666	1.68712		3.04452	0.471698		0	0	0		11.6282	0.6295	0.000177019	0.729075	1.27429			4.66833	0.23		67
GanSu	GanSuProvinceJinChangCity	2005	1.09861	10		0.693147	0		0	1	2009		10.1246	0.7722	0.000177019	0.126062	0.0432188			1.96009	0.203		6
GanSu	GanSuProvinceJinChangCity	2006	2.3979	3.33333		0.693147	8.33333		0	1	2009		10.3977	0.8065	0.000177019	0.12829	0.0633762			3.01308	0.149		10
GanSu	GanSuProvinceJinChangCity	2007	2.48491	3.22581		1.94591	0		0	1	2009		10.7271	0.8439	0.000177019	0.485671	0.0835336			3.51453	0.375		8
GanSu	GanSuProvinceJinChangCity	2008	2.78797	1.94624		1.94591	0		0	1	2009		10.6269	0.8102	0.000177019	0.906239	0.103691			3.84695	0.282		6
GanSu	GanSuProvinceJinChangCity	2009	3.09104	1.66667		0.693147	0		1	1	2009		10.6228	0.7994	0.000177019	0.568097	0.123848			3.97312	0.227		8
GanSu	GanSuProvinceJinChangCity	2010	3.13549	5.17241		2.19722	0		1	1	2009		10.6782	0.7929	0.000177019	1.04306	0.144006			4.22406	0.28		10
GanSu	GanSuProvinceJinChangCity	2011	2.77259	3.25581		2.94444	3.06748		1	1	2009		10.821	0.7837	0.000177019	0.517165	0.164163			4.44253	0.259		4
GanSu	GanSuProvinceJiuQuanCity	2005	1.38629	10		1.09861	0		0	0	0		9.6116	0.4274	0.228874	0.304785	0.191447			1.96009	0.203		1
GanSu	GanSuProvinceJiuQuanCity	2006	0.693147	0		0.693147	0		0	0	0		9.77713	0.4437	0.941457	0.337446	0.283284			3.01308	0.149		11
GanSu	GanSuProvinceJiuQuanCity	2007	1.38629	0		1.38629	4.44444		0	0	0		9.92935	0.4539	1.06849	0.746277	0.37512			3.51453	0.375		12
GanSu	GanSuProvinceJiuQuanCity	2008	1.60944	6.25		1.38629	0		0	0	0		10.1169	0.4905	0.651618	0.976903	0.554906			3.84695	0.282		11
GanSu	GanSuProvinceJiuQuanCity	2009	2.56495	0		1.09861	0		0	0	0		10.3581	0.4832	0.954283	0.826146	0.598216			3.97312	0.227		17
GanSu	GanSuProvinceJiuQuanCity	2010	2.89037	4.69799		2.48491	0		0	0	0		10.5856	0.5189	1.82025	0.758708	0.639612			4.22406	0.28		22
GanSu	GanSuProvinceJiuQuanCity	2011	3.29584	3.7037		2.77259	0		0	0	0		10.688	0.5232	0.0650513	0.737444	0.671628			4.44253	0.259		13
GanSu	GanSuProvinceJiuQuanCity	2012	3.43399	3.65385		2.70805	0.806452		0	0	0		10.8612	0.5349	0.34223	0.762636	0.703644			4.27667	0.204		10
GanSu	GanSuProvinceJiuQuanCity	2013	3.80666	3.44828		3.2581	1.24688		0	0	0		10.9653	0.5302	0.0492031	0.945664	0.635108			4.24592	0.225		9
GanSu	GanSuProvinceJiuQuanCity	2014	3.80666	2.15176		2.63906	0.311526		0	0	0		10.9151	0.4784	0.428603	1.11226	0.701169			4.29333	0.337		12
GanSu	GanSuProvinceJiuQuanCity	2015	3.43399	2.47453		3.2581	0.344828		0	0	0		10.7979	0.3708	0.456044	0.860928	0.719831			4.55755	0.296		24
GanSu	GanSuProvinceJiuQuanCity	2016	4.00733	1.55383		3.4012	0.902935		0	0	0		10.8536	0.3499	0.688326	0.583136	0.756161			4.55651	0.237		21
GanSu	GanSuProvinceJiuQuanCity	2017	4.7362	2.0097		3.49651	0.485437		0	0	0		10.8559	0.34485	0.154288	0.617375	0.892929			4.62693	0.201		45
GanSu	GanSuProvinceJiuQuanCity	2018	4.60517	2.44541		4.54329	0.154202		0	0	0		10.8789	0.3398	0.00842575	0.723297	0.924444			4.85062	0.139		39
GanSu	GanSuProvinceJiuQuanCity	2019	4.49981	1.00719		4.31749	0		0	0	0		10.9101	0.4107	0.00111626	0.41492	1.13465			4.66833	0.23		32
GanSu	GanSuProvinceLanZhouCity	2005	3.71357	2.46305		3.17805	0.847458		0	1	2014		9.81444	0.4409	0.000177019	0.430302	5.76994			1.96009	0.203		1
GanSu	GanSuProvinceLanZhouCity	2006	4.09434	4.32836		3.58352	1.48976		0	1	2014		9.92422	0.4548	0.870633	0.402806	5.14587			3.01308	0.149		2.25
GanSu	GanSuProvinceLanZhouCity	2007	3.97029	3.79902		3.73767	1.5025		0	1	2014		10.0135	0.4587	1.33213	1.63569	5.36786			3.51453	0.375		3.5
GanSu	GanSuProvinceLanZhouCity	2008	4.31749	3.84615		3.8712	2.68456		0	1	2014		10.1514	0.4706	0.322766	1.74714	6.22719			3.84695	0.282		4.75
GanSu	GanSuProvinceLanZhouCity	2009	4.69135	4.38668		3.82864	1.72911		0	1	2014		10.2365	0.4683	0.318688	1.49448	8.09194			3.97312	0.227		6
GanSu	GanSuProvinceLanZhouCity	2010	4.97673	5.51827		4.30407	1.60428		0	1	2014		10.4344	0.4809	0.119962	1.3715	8.57331			4.22406	0.28		4
GanSu	GanSuProvinceLanZhouCity	2011	5.10595	6.10501		4.72739	3.5023		0	1	2014		10.534	0.4827	0.0811131	1.30607	9.05478			4.44253	0.259		8
GanSu	GanSuProvinceLanZhouCity	2012	5.6058	5.76923		4.8752	2.80516		0	1	2014		10.673	0.4762	0.0303148	1.38161	9.53764			4.27667	0.204		19
GanSu	GanSuProvinceLanZhouCity	2013	5.46383	4.38596		5.28827	3.00903		0	1	2014		10.7818	0.4619	0.0743345	1.25752	12.6105			4.24592	0.225		9
GanSu	GanSuProvinceLanZhouCity	2014	5.58725	5.18629		5.10595	3.16764		1	1	2014		10.9109	0.4122	0.167221	1.12879	11.0537			4.29333	0.337		15
GanSu	GanSuProvinceLanZhouCity	2015	6.07993	5.13706		5.36598	2.15595		1	1	2014		10.9503	0.3734	0.404134	1.20238	12.9369			4.55755	0.296		27
GanSu	GanSuProvinceLanZhouCity	2016	6.2691	3.93399		5.65948	2.31181		1	1	2014		11.022	0.3489	0.99017	1.0646	13.1124			4.55651	0.237		14
GanSu	GanSuProvinceLongNanCity	2005	0.693147	20		0.693147	0		0	0	0		7.91206	0.2915	0.000177019	0.272366	0.113068			1.96009	0.203		14
GanSu	GanSuProvinceLongNanCity	2006	1.38629	0		1.03972	0		0	0	0		8.13769	0.3534	0.0162011	0.263554	0.124325			3.01308	0.149		7
GanSu	GanSuProvinceLongNanCity	2007	1.03972	0		1.38629	0		0	0	0		8.31066	0.3662	0.0931745	0.617814	0.141541			3.51453	0.375		12
GanSu	GanSuProvinceLongNanCity	2008	0.693147	0		1.24245	2.94118		0	0	0		8.38845	0.2641	0.000177019	0.23216	0.159242			3.84695	0.282		13
GanSu	GanSuProvinceLongNanCity	2009	0.693147	0		1.09861	5.88235		0	0	0		8.59933	0.2525	0.000177019	0.229623	0.172977			3.97312	0.227		14
GanSu	GanSuProvinceLongNanCity	2010	1.03972	2.22222		0.693147	0		0	0	0		8.77292	0.2863	0.000177019	0.163751	0.173327			4.22406	0.28		10
GanSu	GanSuProvinceLongNanCity	2011	1.38629	4.44444		0.693147	0		0	0	0		8.77292	0.3064	0.000177019	0.189685	0.179449			4.44253	0.259		15
GanSu	GanSuProvinceLongNanCity	2012	1.60944	6.38298		0.693147	0		0	0	0		9.08353	0.3058	0.000177019	0.281822	0.188417			4.27667	0.204		19
GanSu	GanSuProvinceLongNanCity	2013	1.60944	3.87642		1.09861	1.5625		0	0	0		9.08432	0.2965	0.000177019	0.286055	0.200177			4.24592	0.225		11
GanSu	GanSuProvinceLongNanCity	2014	1.60944	1.36986		0.693147	0		0	0	0		9.2273	0.2643	0.000177019	0.344856	0.202366			4.29333	0.337		45
GanSu	GanSuProvinceLongNanCity	2015	1.79176	1.33333		0.693147	0		0	0	0		9.40689	0.2314	0.000177019	0.296245	0.207727			4.55755	0.296		55
GanSu	GanSuProvinceLongNanCity	2016	1.79176	0.330033		1.60944	0		0	0	0		9.53279	0.2157	0.000177019	0.294899	0.212951			4.55651	0.237		76
GanSu	GanSuProvinceLongNanCity	2017	2.63906	1.61663		1.60944	0		0	0	0		9.52091	0.2062	0.000177019	0.356498	0.223659			4.62693	0.201		51
GanSu	GanSuProvinceLongNanCity	2018	2.99573	3.9604		2.3979	0.892857		0	0	0		9.57679	0.1967	0.000177019	0.376315	0.238507			4.85062	0.139		64
GanSu	GanSuProvinceLongNanCity	2019	2.70805	0.771208		1.38629	0.420168		0	0	0		9.73317	0.2399	0.000177019	0.356228	0.296818			4.66833	0.23		76
GanSu	GanSuProvincePingLiangCity	2005	0.693147	0		0.693147	0		0	0	0		8.50005	0.09	0.000177019	0.316678	0.110658			1.96009	0.203		1
GanSu	GanSuProvincePingLiangCity	2006	0.693147	0		0.693147	16.6667		0	0	0		8.65556	0.3939	0.317367	0.321871	0.110875			3.01308	0.149		2.8
GanSu	GanSuProvincePingLiangCity	2007	0.693147	0		0.89588	8.33333		0	0	0		8.81774	0.3972	0.257204	0.662314	0.1189			3.51453	0.375		4.6
GanSu	GanSuProvincePingLiangCity	2008	1.38629	1.72414		1.09861	0		0	0	0		8.98494	0.4344	0.000177019	0.656967	0.255094			3.84695	0.282		6.4
GanSu	GanSuProvincePingLiangCity	2009	0.693147	2.27273		0.693147	0		0	0	0		9.09369	0.4536	0.000177019	0.462675	0.265483			3.97312	0.227		8.2
GanSu	GanSuProvincePingLiangCity	2010	1.60944	5.55556		0.693147	0		0	0	0		9.25951	0.4692	0.000177019	0.465292	0.278449			4.22406	0.28		10
GanSu	GanSuProvincePingLiangCity	2011	1.79176	9.30233		0.693147	0		0	0	0		9.49702	0.483	0.000177019	0.456722	0.280129			4.44253	0.259		23
GanSu	GanSuProvincePingLiangCity	2012	1.38629	0		1.09861	0		0	0	0		9.65547	0.4743	0.000177019	0.51967	0.291667			4.27667	0.204		23
GanSu	GanSuProvincePingLiangCity	2013	0.693147	0.884956		0.693147	0		0	0	0		9.59574	0.4298	0.000177019	0.501	0.282449			4.24592	0.225		19
GanSu	GanSuProvincePingLiangCity	2014	2.63906	3.46821		1.94591	0.819672		0	0	0		9.7277	0.3596	0.000177019	0.408731	0.253188			4.29333	0.337		21
GanSu	GanSuProvincePingLiangCity	2015	2.48491	1.16732		2.30259	1.24224		0	0	0		9.82499	0.2788	0.000177019	0.318668	0.230264			4.55755	0.296		27
GanSu	GanSuProvincePingLiangCity	2016	2.48491	0.243902		2.30259	0.784314		0	0	0		9.76916	0.2479	0.000177019	0.283401	0.242308			4.55651	0.237		48
GanSu	GanSuProvincePingLiangCity	2017	2.56495	1.02215		2.07944	0		0	0	0		9.82509	0.2554	0.000177019	0.278958	0.329231			4.62693	0.201		52
GanSu	GanSuProvincePingLiangCity	2018	2.99573	1.00402		2.3979	0.280112		0	0	0		9.75412	0.2629	0.000177019	0.177912	0.467906			4.85062	0.139		66
GanSu	GanSuProvincePingLiangCity	2019	3.43399	0.869565		2.48491	0		0	0	0		9.97646	0.2706	0.000177019	0.187472	0.60453			4.66833	0.23		52
GanSu	GanSuProvinceQingYangCity	2005	0.693147	0		0.693147	0		0	0	0		8.6273	0.5427	0.100817	0.288243	0.311433			1.96009	0.203		12
GanSu	GanSuProvinceQingYangCity	2006	0.693147	0		0.693147	0		0	0	0		8.82908	0.5777	0.000177019	0.240649	0.345948			3.01308	0.149		8
GanSu	GanSuProvinceQingYangCity	2007	0.693147	0		0.693147	0		0	0	0		8.98695	0.5922	0.000177019	0.732781	0.379254			3.51453	0.375		19
GanSu	GanSuProvinceQingYangCity	2008	0.693147	0		0.693147	0		0	0	0		9.19746	0.6055	0.00978187	0.630001	0.410874			3.84695	0.282		11
GanSu	GanSuProvinceQingYangCity	2009	0.89588	1.5873		0.693147	0		0	0	0		9.39041	0.5996	0.000177019	0.623064	0.429048			3.97312	0.227		12
GanSu	GanSuProvinceQingYangCity	2010	1.09861	3.1746		0.998577	0		0	0	0		9.69104	0.6008	0.00851844	0.501331	0.43599			4.22406	0.28		9
GanSu	GanSuProvinceQingYangCity	2011	2.07944	2.74725		1.30401	0		0	0	0		9.92847	0.6338	0.0426469	0.634706	0.481145			4.44253	0.259		16
GanSu	GanSuProvinceQingYangCity	2012	2.83321	1.57593		1.60944	0		0	0	0		10.0809	0.6224	0.0476988	0.898685	0.548494			4.27667	0.204		15
GanSu	GanSuProvinceQingYangCity	2013	1.38629	0.717703		1.38629	0		0	0	0		10.0402	0.5947	0.0818439	0.856476	0.59504			4.24592	0.225		8
GanSu	GanSuProvinceQingYangCity	2014	3.13549	2.88		1.38629	0.625		0	0	0		10.3118	0.5977	0.000177019	0.919653	0.611488			4.29333	0.337		15
GanSu	GanSuProvinceQingYangCity	2015	2.63906	1.26812		1.79176	0.5		0	0	0		10.2171	0.5271	0.000177019	0.650181	0.671168			4.55755	0.296		22
GanSu	GanSuProvinceQingYangCity	2016	3.3322	2.57511		2.19722	0		0	0	0		10.1937	0.4817	0.000177019	0.42024	0.634185			4.55651	0.237		27
GanSu	GanSuProvinceQingYangCity	2017	4.09434	1.59305		2.99573	0.204499		0	0	0		10.2259	0.49195	0.000177019	0.595045	0.662037			4.62693	0.201		38
GanSu	GanSuProvinceQingYangCity	2018	3.78419	1.50068		3.66356	0.27027		0	0	0		10.3518	0.5022	0.000177019	0.41182	0.815889			4.85062	0.139		40
GanSu	GanSuProvinceQingYangCity	2019	4.00733	0.56444		3.43399	0.269179		0	0	0		10.3948	0.5014	0.000177019	0.41405	0.786963			4.66833	0.23		33
GanSu	GanSuProvinceTianShuiCity	2005	1.60944	2.10526		0.693147	0		0	0	0		8.34022	0.3834	0.000177019	0.114313	0.481715			1.96009	0.203		1
GanSu	GanSuProvinceTianShuiCity	2006	1.60944	0		1.38629	0		0	0	0		8.46337	0.3782	0.000177019	0.121957	0.603451			3.01308	0.149		13
GanSu	GanSuProvinceTianShuiCity	2007	0.693147	0.934579		2.07944	0		0	0	0		8.62155	0.3736	0.0794476	0.916296	0.708084			3.51453	0.375		25
GanSu	GanSuProvinceTianShuiCity	2008	1.09861	0		1.09861	0.854701		0	0	0		8.79876	0.3682	0.080618	0.668224	0.821002			3.84695	0.282		13
GanSu	GanSuProvinceTianShuiCity	2009	2.07944	1.14943		0.693147	0		0	0	0		8.9338	0.3887	0.305816	0.645897	0.900776			3.97312	0.227		14
GanSu	GanSuProvinceTianShuiCity	2010	2.48491	3.06122		1.79176	0		0	0	0		9.07772	0.3773	0.0426154	0.63095	0.798598			4.22406	0.28		15
GanSu	GanSuProvinceTianShuiCity	2011	3.2581	5.36585		2.07944	0		0	0	0		9.29936	0.3976	0.0888749	0.673003	0.943209			4.44253	0.259		6
GanSu	GanSuProvinceTianShuiCity	2012	2.63906	1.87266		2.94444	1.60428		0	0	0		9.4409	0.3938	0.000177019	0.524428	0.920628			4.27667	0.204		21
GanSu	GanSuProvinceTianShuiCity	2013	2.77259	1.39535		2.19722	1.06007		0	0	0		9.39424	0.3708	0.000177019	0.698581	1.09683			4.24592	0.225		9
GanSu	GanSuProvinceTianShuiCity	2014	3.4012	3.15582		2.99573	1.35135		0	0	0		9.67105	0.3555	0.000177019	0.617612	1.04381			4.29333	0.337		26
GanSu	GanSuProvinceTianShuiCity	2015	3.46574	3.40909		3.04452	0.817439		0	0	0		9.72574	0.3351	0.000177019	0.465114	1.03206			4.55755	0.296		51
GanSu	GanSuProvinceTianShuiCity	2016	3.66356	2.72109		2.94444	0.574713		0	0	0		9.78695	0.3217	0.000177019	0.42801	1.17542			4.55651	0.237		65
GanSu	GanSuProvinceTianShuiCity	2017	3.68888	1.40023		2.94444	0.798403		0	0	0		9.82585	0.31425	0.000177019	0.431046	1.01922			4.62693	0.201		55
GanSu	GanSuProvinceTianShuiCity	2018	3.2581	0.662252		3.3322	0.33389		0	0	0		9.87709	0.3068	0.000177019	0.37849	1.04355			4.85062	0.139		58
GanSu	GanSuProvinceTianShuiCity	2019	4.49981	1.17188		3.4012	0.775194		0	0	0		9.84262	0.2521	0.000177019	0.373525	1.08895			4.66833	0.23		73
GanSu	GanSuProvinceWuWeiCity	2005	0.693147	0		0.693147	0		0	0	0		8.89864	0.321	0.000177019	0.0687685	0.158991			1.96009	0.203		4
GanSu	GanSuProvinceWuWeiCity	2006	1.09861	0		0.89588	0		0	0	0		9.06335	0.3489	0.0246618	0.090086	0.159163			3.01308	0.149		4
GanSu	GanSuProvinceWuWeiCity	2007	1.09861	0		1.09861	0		0	0	0		9.19877	0.355	0.181943	0.476378	0.140509			3.51453	0.375		9
GanSu	GanSuProvinceWuWeiCity	2008	1.24245	0.909091		1.09861	0		0	0	0		9.30756	0.3681	0.0247911	0.324928	0.142257			3.84695	0.282		10
GanSu	GanSuProvinceWuWeiCity	2009	1.38629	1.81818		1.24245	0		0	0	0		9.21712	0.3826	0.000177019	0.278973	0.141959			3.97312	0.227		4
GanSu	GanSuProvinceWuWeiCity	2010	1.09861	1.53846		1.38629	0		0	0	0		9.27059	0.4001	0.000177019	0.272465	0.148071			4.22406	0.28		6
GanSu	GanSuProvinceWuWeiCity	2011	2.19722	4.81928		1.09861	0		0	0	0		9.61627	0.4234	0.000177019	0.31814	0.65651			4.44253	0.259		11
GanSu	GanSuProvinceWuWeiCity	2012	2.30259	2.28137		2.07944	2.80374		0	0	0		9.83943	0.4404	0.000177019	0.239607	0.822368			4.27667	0.204		14
GanSu	GanSuProvinceWuWeiCity	2013	2.19722	0.699301		2.30259	0.699301		0	0	0		9.91185	0.4359	0.000177019	0.317684	0.886101			4.24592	0.225		19
GanSu	GanSuProvinceWuWeiCity	2014	2.89037	1.14723		2.30259	0.396825		0	0	0		10.0171	0.4259	0.000177019	0.311153	1.03002			4.29333	0.337		6
GanSu	GanSuProvinceWuWeiCity	2015	3.49651	2.33333		2.3979	0.374532		0	0	0		10.0402	0.3665	0.0523788	0.346282	0.958061			4.55755	0.296		13
GanSu	GanSuProvinceWuWeiCity	2016	3.07754	1.35699		3.49651	0.630252		0	0	0		10.1423	0.3698	0.125732	16.5601	0.867016			4.55651	0.237		31
GanSu	GanSuProvinceWuWeiCity	2017	4.20469	1.46138		3.85015	0.909091		0	0	0		10.0922	0.32525	0.0153597	0.369605	0.871579			4.62693	0.201		26
GanSu	GanSuProvinceWuWeiCity	2018	4.51086	1.2394		4.29046	1.06693		0	0	0		10.1539	0.2807	0.00282032	0.358677	0.747959			4.85062	0.139		26
GanSu	GanSuProvinceWuWeiCity	2019	4.52179	1.38282		4.12713	0.809353		0	0	0		10.1941	0.156	0.0612101	0.392529	0.624339			4.66833	0.23		21
GanSu	GanSuProvinceZhangYeCity	2005	0.693147	0		0.693147	0		0	0	0		9.06543	0.3304	0.000177019	0.377081	0.812402			1.96009	0.203		3
GanSu	GanSuProvinceZhangYeCity	2006	1.09861	0		0.693147	3.7037		0	0	0		9.20703	0.3538	0.000177019	0.377944	0.865749			3.01308	0.149		11
GanSu	GanSuProvinceZhangYeCity	2007	1.09861	0		1.38629	1.85185		0	0	0		9.35132	0.3697	0.25928	1.01872	1.2594			3.51453	0.375		11
GanSu	GanSuProvinceZhangYeCity	2008	1.94591	4.34783		1.60944	0		0	0	0		9.49439	0.3828	0.000177019	0.83799	1.24684			3.84695	0.282		5
GanSu	GanSuProvinceZhangYeCity	2009	2.48491	11.8644		1.09861	0		0	0	0		9.6124	0.3775	0.000177019	0.80778	1.27215			3.97312	0.227		10
GanSu	GanSuProvinceZhangYeCity	2010	1.38629	2.66667		1.60944	0		0	0	0		9.74689	0.3545	0.0375551	0.557994	1.31407			4.22406	0.28		9
GanSu	GanSuProvinceZhangYeCity	2011	1.94591	2.83019		1.38629	1.28205		0	0	0		9.96913	0.3738	0.000177019	0.612366	1.36119			4.44253	0.259		11
GanSu	GanSuProvinceZhangYeCity	2012	2.56495	2.18579		1.94591	2.32558		0	0	0		10.0943	0.3552	0.000177019	0.57102	1.50199			4.27667	0.204		19
GanSu	GanSuProvinceZhangYeCity	2013	2.63906	2.8169		2.30259	0.483092		0	0	0		10.1522	0.3512	0.399089	0.641209	1.55293			4.24592	0.225		26
GanSu	GanSuProvinceZhangYeCity	2014	3.13549	2.96443		1.94591	0.52356		0	0	0		10.304	0.3304	0.0118857	0.684246	1.55274			4.29333	0.337		19
GanSu	GanSuProvinceZhangYeCity	2015	3.3322	1.7192		2.94444	0.49505		0	0	0		10.3321	0.2941	0.133395	0.429397	1.52287			4.55755	0.296		26
GanSu	GanSuProvinceZhangYeCity	2016	3.85015	1.77215		3.2581	1.02489		0	0	0		10.396	0.2754	0.000177019	0.585043	1.49908			4.55651	0.237		20
GanSu	GanSuProvinceZhangYeCity	2017	4.7185	1.23457		3.4012	0.362319		0	0	0		10.4047	0.24905	0.000177019	0.413252	1.46817			4.62693	0.201		46
GanSu	GanSuProvinceZhangYeCity	2018	5.17048	1.8262		4.61512	0.222717		0	0	0		10.4074	0.2227	0.00649231	0.454584	1.44634			4.85062	0.139		35
GanSu	GanSuProvinceZhangYeCity	2019	4.8828	1.28586		4.70953	0.154083		0	0	0		10.5	0.1951	0.0450169	0.570936	1.42382			4.66833	0.23		44
GuangDong	GuangDongProvinceChaoZhouCity	2005	1.38629	0		1.09861	0		0	1	2007		9.3433	0.53	1.70496	0.351045	0.401246			0.0953102	0.635		19
GuangDong	GuangDongProvinceChaoZhouCity	2006	0.693147	0		1.79176	0		0	1	2007		9.47739	0.562	1.64501	0.468881	0.428986			1.8453	0.534		10
GuangDong	GuangDongProvinceChaoZhouCity	2007	1.60944	0		0.693147	0		1	1	2007		9.63306	0.5738	1.64569	1.04519	0.514288			3.28504	0.198		22
GuangDong	GuangDongProvinceChaoZhouCity	2008	2.3979	0.304183		1.79176	0		1	1	2007		9.76054	0.5677	1.44107	1.15067	0.514114			3.85206	0.971		8
GuangDong	GuangDongProvinceChaoZhouCity	2009	2.07944	0		2.07944	0		1	1	2007		9.83526	0.5495	1.43952	1.13413	0.570553			4.61314	0.93		6
GuangDong	GuangDongProvinceDongGuanCity	2005	4.34381	0.278492		3.04452	0.0375516		0	1	2007		10.4122	0.5667	4.59933	0.337996	0.253708			0.0953102	0.635		24
GuangDong	GuangDongProvinceDongGuanCity	2006	4.63473	0.379807		4.04305	0.125597		0	1	2007		10.5832	0.5815	5.48718	0.261942	1.30741			1.8453	0.534		39
GuangDong	GuangDongProvinceDongGuanCity	2007	5.1985	0.529349		4.5326	0.0327279		1	1	2007		10.737	0.5682	5.10869	4.72468	1.47016			3.28504	0.198		17
GuangDong	GuangDongProvinceDongGuanCity	2008	5.48064	0.422255		5.00395	0.0527357		1	1	2007		10.8834	0.5278	6.05067	4.32731	1.6387			3.85206	0.971		13
GuangDong	GuangDongProvinceDongGuanCity	2009	5.8693	0.620258		5.3033	0.065887		1	1	2007		10.9438	0.4844	4.70776	5.17051	1.90186			4.61314	0.93		8
GuangDong	GuangDongProvinceFuShanCity	2005	5.16479	0.729091		4.06044	0.0411862		0	1	2007		10.6278	0.604	3.19215	1.23821	0.940138			0.0953102	0.635		25
GuangDong	GuangDongProvinceFuShanCity	2006	5.11199	0.670725		4.55388	0.0631393		0	1	2007		10.8244	0.6292	3.09544	1.14566	1.07085			1.8453	0.534		31
GuangDong	GuangDongProvinceFuShanCity	2007	5.15906	0.541144		4.99721	0.295757		1	1	2007		11.0219	0.6457	3.3175	3.56791	1.02905			3.28504	0.198		27
GuangDong	GuangDongProvinceFuShanCity	2008	5.57973	0.948394		4.92725	0.125108		1	1	2007		11.1979	0.656	2.89532	3.23238	1.01457			3.85206	0.971		23
GuangDong	GuangDongProvinceFuShanCity	2009	5.40717	0.51738		5.17048	0.21336		1	1	2007		11.2983	0.6301	2.65491	3.14935	1.00775			4.61314	0.93		39
GuangDong	GuangDongProvinceGuangZhouCity	2005	5.70378	2.00849		5.01064	0.953678		0	1	2009		11.1457	0.3968	4.20981	0.5493	7.38581			0.0953102	0.635		21
GuangDong	GuangDongProvinceGuangZhouCity	2006	6.01616	2.21666		5.43372	1.33571		0	1	2009		11.0525	0.4001	3.8369	0.519624	8.14284			1.8453	0.534		53
GuangDong	GuangDongProvinceGuangZhouCity	2007	6.10479	2.67135		5.71043	0.881514		0	1	2009		11.1818	0.3948	3.51449	3.39249	8.88342			3.28504	0.198		36
GuangDong	GuangDongProvinceGuangZhouCity	2008	6.45362	2.83141		5.76519	1.19186		0	1	2009		11.3051	0.3894	3.06245	3.67579	9.38802			3.85206	0.971		20
GuangDong	GuangDongProvinceGuangZhouCity	2009	6.65157	2.95622		6.12905	1.37156		1	1	2009		11.3973	0.3726	2.82069	4.09693	10.0174			4.61314	0.93		28
GuangDong	GuangDongProvinceGuangZhouCity	2010	6.90675	2.7138		6.31536	1.00588		1	1	2009		11.5485	0.3724	2.50582	3.26791	10.4688			5.47713	0.914		32
GuangDong	GuangDongProvinceGuangZhouCity	2011	7.04925	2.60414		6.77537	1.48569		1	1	2009		11.4885	0.3684	2.21992	1.8819	11.0005			5.44941	0.692		51
GuangDong	GuangDongProvinceHeYuanCity	2005	0.693147	1.85185		1.79176	1.20482		0	1	2007		8.92106	0.3936	8.07394	0.301242	0.106118			0.0953102	0.635		16
GuangDong	GuangDongProvinceHeYuanCity	2006	0.89588	1.13601		1.24245	1.26908		0	1	2007		9.15852	0.4749	7.18343	0.286995	0.189416			1.8453	0.534		14
GuangDong	GuangDongProvinceHeYuanCity	2007	1.09861	0.420168		0.693147	1.33333		1	1	2007		9.3682	0.5341	6.76905	0.681504	0.199863			3.28504	0.198		17
GuangDong	GuangDongProvinceHeYuanCity	2008	1.60944	0.581395		0.693147	0		1	1	2007		9.53676	0.5495	5.66804	0.668324	0.239153			3.85206	0.971		18
GuangDong	GuangDongProvinceHeYuanCity	2009	1.60944	0.574713		1.60944	0.429185		1	1	2007		9.54166	0.52	3.8249	0.794338	0.290762			4.61314	0.93		2
GuangDong	GuangDongProvinceHuiZhouCity	2005	2.94444	0.769231		1.79176	0		0	1	2007		9.99406	0.5706	10.6228	0.336961	0.272397			0.0953102	0.635		16
GuangDong	GuangDongProvinceHuiZhouCity	2006	3.29584	1.16667		2.63906	0.357782		0	1	2007		10.1283	0.5834	8.91157	0.388598	0.274893			1.8453	0.534		22
GuangDong	GuangDongProvinceHuiZhouCity	2007	2.99573	0.578035		3.13549	0.322581		1	1	2007		10.2732	0.5894	8.45164	1.19778	0.258206			3.28504	0.198		17
GuangDong	GuangDongProvinceHuiZhouCity	2008	3.85015	1.73724		2.94444	0.302725		1	1	2007		10.4066	0.5886	7.2795	1.53332	0.291243			3.85206	0.971		16
GuangDong	GuangDongProvinceHuiZhouCity	2009	4.62497	2.69231		3.78419	0.548847		1	1	2007		10.4862	0.5577	6.73509	1.76368	0.371131			4.61314	0.93		25
GuangDong	GuangDongProvinceJiangMenCity	2005	3.4012	0.225734		3.58352	0.074184		0	1	2007		9.88512	0.5282	6.16625	0.77385	0.368709			0.0953102	0.635		16
GuangDong	GuangDongProvinceJiangMenCity	2006	3.8712	0.793301		3.55535	0.294638		0	1	2007		10.0405	0.5464	5.73833	0.76597	0.415888			1.8453	0.534		29
GuangDong	GuangDongProvinceJiangMenCity	2007	4.39445	0.856793		3.61092	0.189753		1	1	2007		10.1992	0.5561	5.38042	2.45761	0.448813			3.28504	0.198		34
GuangDong	GuangDongProvinceJiangMenCity	2008	4.56435	0.680272		4.30407	0.299145		1	1	2007		10.3409	0.5759	4.97214	2.38667	0.491704			3.85206	0.971		21
GuangDong	GuangDongProvinceJiangMenCity	2009	4.60517	0.529865		4.41884	0.312012		1	1	2007		10.3778	0.5798	5.28122	2.02737	0.553407			4.61314	0.93		23
GuangDong	GuangDongProvinceJieYangCity	2005	0.693147	0		0.693147	0		0	1	2007		8.92678	0.484	1.31068	0.406613	0.146731			0.0953102	0.635		13
GuangDong	GuangDongProvinceJieYangCity	2006	2.3979	0.411523		0.693147	0		0	1	2007		9.06021	0.4997	1.8998	0.355935	0.753265			1.8453	0.534		11
GuangDong	GuangDongProvinceJieYangCity	2007	2.48491	0.684932		2.30259	0.226244		1	1	2007		9.24368	0.5464	1.97933	0.886694	0.158842			3.28504	0.198		21
GuangDong	GuangDongProvinceJieYangCity	2008	2.07944	0.716846		2.70805	1.51515		1	1	2007		9.4477	0.5601	1.95825	0.491362	0.165648			3.85206	0.971		12
GuangDong	GuangDongProvinceJieYangCity	2009	1.60944	0.3125		1.79176	0.301659		1	1	2007		9.55811	0.5456	2.06372	0.572911	0.145291			4.61314	0.93		11
GuangDong	GuangDongProvinceMaoMingCity	2005	1.60944	1.11732		0.693147	0		0	1	2007		9.54209	0.3793	0.394267	0.25927	0.220129			0.0953102	0.635		1
GuangDong	GuangDongProvinceMaoMingCity	2006	2.07944	0.518135		1.79176	1.36054		0	1	2007		9.66072	0.3906	0.256132	0.206942	0.227612			1.8453	0.534		13
GuangDong	GuangDongProvinceMaoMingCity	2007	2.94444	2.90909		2.30259	1.53846		1	1	2007		9.74759	0.4122	0.371591	0.649607	0.268606			3.28504	0.198		10
GuangDong	GuangDongProvinceMaoMingCity	2008	3.3673	1.71674		2.56495	0.478469		1	1	2007		9.73442	0.4159	0.317361	0.606849	0.272603			3.85206	0.971		7
GuangDong	GuangDongProvinceMaoMingCity	2009	2.70805	2.73973		3.13549	0.42735		1	1	2007		9.90244	0.3742	0.174762	0.616981	0.314847			4.61314	0.93		4
GuangDong	GuangDongProvinceMeiZhouCity	2005	1.94591	2.29008		0.693147	0		0	1	2007		8.94455	0.4151	2.90251	0.232549	0.292638			0.0953102	0.635		12
GuangDong	GuangDongProvinceMeiZhouCity	2006	2.07944	1.49254		1.79176	1.68067		0	1	2007		9.04523	0.4391	1.87286	0.261766	0.272128			1.8453	0.534		11
GuangDong	GuangDongProvinceMeiZhouCity	2007	2.63906	2.39521		2.07944	1.52672		1	1	2007		9.20794	0.4338	2.08367	0.894632	0.282104			3.28504	0.198		19
GuangDong	GuangDongProvinceMeiZhouCity	2008	2.94444	0.696864		2.70805	1.04167		1	1	2007		9.35911	0.4248	1.8688	0.805125	0.304069			3.85206	0.971		24
GuangDong	GuangDongProvinceMeiZhouCity	2009	2.83321	1.15473		2.70805	0.763359		1	1	2007		9.43811	0.3974	1.05316	0.931712	0.380046			4.61314	0.93		17
GuangDong	GuangDongProvinceQingYuanCity	2005	1.09861	0		0.693147	0		0	1	2007		9.11273	0.3926	4.41042	0.372479	0.162337			0.0953102	0.635		27
GuangDong	GuangDongProvinceQingYuanCity	2006	1.79176	0.925926		0.693147	0		0	1	2007		9.39191	0.4776	5.99507	0.388528	0.178203			1.8453	0.534		12
GuangDong	GuangDongProvinceQingYuanCity	2007	1.09861	1.14286		1.79176	0		1	1	2007		9.70076	0.5434	5.71412	0.494278	0.193544			3.28504	0.198		21
GuangDong	GuangDongProvinceQingYuanCity	2008	2.30259	3.52113		0.693147	0		1	1	2007		9.91369	0.5751	4.78909	0.613094	0.208231			3.85206	0.971		6
GuangDong	GuangDongProvinceQingYuanCity	2009	2.30259	1.97044		1.38629	0		1	1	2007		10.0344	0.5632	4.35369	0.716221	0.206374			4.61314	0.93		15
GuangDong	GuangDongProvinceShanTouCity	2005	2.70805	0.0498008		2.63906	0.0528541		0	1	2007		9.48767	0.5102	1.33548	0.373392	0.169554			0.0953102	0.635		15
GuangDong	GuangDongProvinceShanTouCity	2006	2.89037	0.231214		2.63906	0.0584795		0	1	2007		9.60724	0.526	1.50921	0.375625	0.169496			1.8453	0.534		5
GuangDong	GuangDongProvinceShanTouCity	2007	3.58352	0.326371		2.94444	0.157048		1	1	2007		9.74379	0.5292	1.53511	1.43704	0.169163			3.28504	0.198		10
GuangDong	GuangDongProvinceShanTouCity	2008	3.71357	0.34204		3.46574	0.0366435		1	1	2007		9.8722	0.5433	1.38206	1.31869	0.170065			3.85206	0.971		12
GuangDong	GuangDongProvinceShanTouCity	2009	3.78419	0.446429		3.17805	0		1	1	2007		9.92255	0.55	1.34613	1.32913	0.17847			4.61314	0.93		11
GuangDong	GuangDongProvinceShanWeiCity	2005	0.693147	0		0.693147	0		0	1	2007		8.93696	0.3973	8.36277	0.290764	0.10626			0.0953102	0.635		1
GuangDong	GuangDongProvinceShanWeiCity	2006	1.60944	2.61438		1.09861	0		0	1	2007		9.08602	0.4256	4.6764	0.198035	0.127123			1.8453	0.534		6
GuangDong	GuangDongProvinceShanWeiCity	2007	1.09861	1.51515		0.89588	0.396825		1	1	2007		9.23562	0.4651	5.30069	0.814458	0.108531			3.28504	0.198		16
GuangDong	GuangDongProvinceShanWeiCity	2008	1.38629	1.7094		0.693147	0.793651		1	1	2007		9.40344	0.4635	5.06621	0.672993	0.115361			3.85206	0.971		10
GuangDong	GuangDongProvinceShanWeiCity	2009	1.09861	0.458716		1.60944	2.08333		1	1	2007		9.50024	0.4452	4.83444	0.737856	0.113385			4.61314	0.93		13
GuangDong	GuangDongProvinceShaoGuanCity	2005	2.99573	3.89105		1.38629	0		0	1	2007		9.36803	0.4248	2.54884	0.124136	0.654177			0.0953102	0.635		1
GuangDong	GuangDongProvinceShaoGuanCity	2006	2.30259	0.543478		2.19722	0.526316		0	1	2007		9.52442	0.4623	2.37688	0.172529	0.682068			1.8453	0.534		5
GuangDong	GuangDongProvinceShaoGuanCity	2007	2.48491	1.59744		2.3979	0		1	1	2007		9.70613	0.4847	2.41971	1.06765	0.741586			3.28504	0.198		9
GuangDong	GuangDongProvinceShaoGuanCity	2008	2.94444	3.21543		1.79176	0		1	1	2007		9.82569	0.481	2.31814	1.49267	0.80182			3.85206	0.971		13
GuangDong	GuangDongProvinceShaoGuanCity	2009	3.55535	1.87793		2.63906	0.967742		1	1	2007		9.88068	0.4086	2.23666	1.36179	0.892978			4.61314	0.93		24
GuangDong	GuangDongProvinceShenZhenCity	2005	6.38519	1.69126		5.34233	0.387161		0	1	2007		11.0154	0.5319	4.91246	0.272048	2.49074			0.0953102	0.635		13
GuangDong	GuangDongProvinceShenZhenCity	2006	6.6958	1.82427		5.743	0.351688		0	1	2007		11.1484	0.5246	4.48259	0.29346	2.60225			1.8453	0.534		21
GuangDong	GuangDongProvinceShenZhenCity	2007	6.83518	1.66643		6.17794	0.550265		1	1	2007		11.2853	0.5006	4.09426	6.85478	2.7738			3.28504	0.198		38
GuangDong	GuangDongProvinceShenZhenCity	2008	7.0775	2.00982		6.45047	0.717479		1	1	2007		11.4055	0.4888	3.58546	6.14504	2.83575			3.85206	0.971		39
GuangDong	GuangDongProvinceShenZhenCity	2009	7.51589	2.78629		6.64639	0.789598		1	1	2007		11.4379	0.4666	3.46493	7.90927	2.72207			4.61314	0.93		33
GuangDong	GuangDongProvinceYunFuCity	2005	1.38629	1.02041		0.693147	0		0	1	2007		9.12413	0.3449	1.45759	0.457828	0.178805			0.0953102	0.635		12
GuangDong	GuangDongProvinceYunFuCity	2006	0.693147	0.900901		1.09861	0		0	1	2007		9.25254	0.3865	1.89306	0.506838	0.183607			1.8453	0.534		17
GuangDong	GuangDongProvinceYunFuCity	2007	1.38629	1.07527		1.09861	0		1	1	2007		9.34993	0.4458	2.11809	1.71062	0.205271			3.28504	0.198		17
GuangDong	GuangDongProvinceYunFuCity	2008	1.60944	2.38095		1.09861	0		1	1	2007		9.50592	0.4426	1.50494	1.68556	0.23148			3.85206	0.971		21
GuangDong	GuangDongProvinceYunFuCity	2009	1.09861	0.641026		0.693147	0		1	1	2007		9.56634	0.4044	1.4102	1.59121	0.26744			4.61314	0.93		16
GuangDong	GuangDongProvinceZhanJiangCity	2005	2.30259	1.74419		1.60944	0.414938		0	1	2007		9.20019	0.451	0.484959	0.179418	0.752413			0.0953102	0.635		20
GuangDong	GuangDongProvinceZhanJiangCity	2006	2.63906	1.31004		1.79176	0.326797		0	1	2007		9.35054	0.4684	0.54734	0.218818	0.766985			1.8453	0.534		16
GuangDong	GuangDongProvinceZhanJiangCity	2007	2.89037	0.892857		2.3979	0.737101		1	1	2007		9.48926	0.4639	1.29025	0.54663	0.7744			3.28504	0.198		26
GuangDong	GuangDongProvinceZhanJiangCity	2008	2.99573	2.21465		2.83321	0.520833		1	1	2007		9.63541	0.4681	1.15098	0.473106	0.787367			3.85206	0.971		19
GuangDong	GuangDongProvinceZhanJiangCity	2009	3.21888	2.26308		2.19722	0.419287		1	1	2007		9.71999	0.3855	0.172802	0.506369	0.85215			4.61314	0.93		23
GuangDong	GuangDongProvinceZhaoQingCity	2005	2.30259	1.36986		1.94591	0.564972		0	1	2007		9.41857	0.2517	10.9608	0.462318	0.488221			0.0953102	0.635		29
GuangDong	GuangDongProvinceZhaoQingCity	2006	2.19722	0		1.38629	0		0	1	2007		9.54617	0.2895	10.3769	0.501856	0.685679			1.8453	0.534		24
GuangDong	GuangDongProvinceZhaoQingCity	2007	2.77259	1.56863		2.3979	0		1	1	2007		9.67351	0.3389	9.95039	2.17532	0.840818			3.28504	0.198		15
GuangDong	GuangDongProvinceZhaoQingCity	2008	2.48491	0.887574		2.70805	0.383142		1	1	2007		9.84961	0.3671	8.32738	2.10699	1.01867			3.85206	0.971		21
GuangDong	GuangDongProvinceZhaoQingCity	2009	2.89037	0.873362		2.30259	0.666667		1	1	2007		10.0175	0.3708	7.0366	2.00723	1.16578			4.61314	0.93		28
GuangDong	GuangDongProvinceZhongShanCity	2005	3.68888	0.212044		2.99573	0.168161		0	1	2014		10.497	0.6128	6.05954	0.34635	1.06696			0.0953102	0.635		24
GuangDong	GuangDongProvinceZhongShanCity	2006	3.80666	0.469799		3.55535	0.0483325		0	1	2014		10.6468	0.6161	5.5324	0.417678	1.72058			1.8453	0.534		17
GuangDong	GuangDongProvinceZhongShanCity	2007	4.36945	0.566325		3.58352	0.0336927		0	1	2014		10.8095	0.6085	4.51359	3.02361	2.21647			3.28504	0.198		32
GuangDong	GuangDongProvinceZhongShanCity	2008	4.59512	0.620861		4.09434	0.0242601		0	1	2014		10.935	0.6039	4.10877	3.9285	2.20529			3.85206	0.971		18
GuangDong	GuangDongProvinceZhongShanCity	2009	4.97673	0.508056		4.35671	0.106428		0	1	2014		11.0398	0.5774	3.34051	4.08481	2.33992			4.61314	0.93		24
GuangDong	GuangDongProvinceZhongShanCity	2010	5.50939	0.737379		4.95583	0.0723589		0	1	2014		11.203	0.5804	2.66895	4.61079	2.36526			5.47713	0.914		22
GuangDong	GuangDongProvinceZhongShanCity	2011	5.2832	0.744602		5.3799	0.179249		0	1	2014		11.1565	0.5577	2.15109	4.36058	2.41128			5.44941	0.692		16
GuangDong	GuangDongProvinceZhongShanCity	2012	5.72031	0.794672		5.05625	0.262898		0	1	2014		11.2584	0.5545	2.1768	5.09105	2.38987			5.46146	0.935		41
GuangDong	GuangDongProvinceZhongShanCity	2013	5.78074	0.921413		5.60212	0.328878		0	1	2014		12.0515	0.5547	1.51694	4.46188	2.50753			5.72939	1.024		28
GuangDong	GuangDongProvinceZhongShanCity	2014	6.06146	1.12701		5.40717	0.152661		1	1	2014		11.3928	0.5529	1.48138	4.92583	2.56015			5.55698	1.384		32
GuangDong	GuangDongProvinceZhongShanCity	2015	6.55108	1.0862		6.04263	0.186698		1	1	2014		11.4514	0.5424	0.945258	4.67502	2.51771			5.77558	1.158		56
GuangDong	GuangDongProvinceZhongShanCity	2016	6.88449	1.39284		6.15698	0.331022		1	1	2014		11.5076	0.5237	0.983991	7.59965	3.02242			5.69525	0.81		95
GuangXi	GuangXiProvinceBaiSeCity	2005	0.693147	0		1.09861	0		0	0	0		8.76639	0.4416	0.327175	0.121261	0.346246			0.364643	0.341		1
GuangXi	GuangXiProvinceBaiSeCity	2006	1.31953	3.27869		0.89588	0		0	0	0		8.97462	0.5016	0.124964	0.140905	0.254778			-1.46968	0.325		0
GuangXi	GuangXiProvinceBaiSeCity	2007	1.94591	6.55738		0.693147	0		0	0	0		9.1882	0.5037	0.220076	0.455471	0.522804			2.64617	0.781		0
GuangXi	GuangXiProvinceBaiSeCity	2008	2.3979	6.49351		1.09861	0		0	0	0		9.21403	0.5228	0.738332	0.446455	0.433851			3.33113	0.197		0
GuangXi	GuangXiProvinceBaiSeCity	2009	1.79176	5		1.79176	0		0	0	0		9.4273	0.4986	0.294895	0.499006	0.572873			3.91042	0.225		0
GuangXi	GuangXiProvinceBaiSeCity	2010	0.693147	0		1.38629	1.66667		0	0	0		9.66852	0.5414	0.259604	0.486222	0.634683			4.15873	0.22		0
GuangXi	GuangXiProvinceBaiSeCity	2011	2.3979	5.94059		1.09861	0		0	0	0		9.84517	0.5449	0.000177019	0.694442	0.659351			3.98713	0.321		0
GuangXi	GuangXiProvinceBaiSeCity	2012	2.89037	4.15512		1.38629	0		0	0	0		9.97762	0.5484	0.0841676	1.1912	0.684019			4.09451	0.329		0
GuangXi	GuangXiProvinceBaiSeCity	2013	3.61092	6.23656		1.38629	0.526316		0	0	0		9.87873	0.5381	0.0147151	1.05374	0.588292			4.16247	0.324		0
GuangXi	GuangXiProvinceBaiSeCity	2014	3.91202	5.23338		2.89037	3.0303		0	0	0		10.1584	0.5338	0.0134512	1.2534	0.671068			4.43082	0.303		0
GuangXi	GuangXiProvinceBaiSeCity	2015	4.48864	4.7619		3.13549	1.26183		0	0	0		10.2169	0.5219	0.095362	0.786339	0.828166			4.59188	0.457		0
GuangXi	GuangXiProvinceBaiSeCity	2016	4.68213	3.22581		3.61092	1.1208		0	0	0		10.3379	0.5337	0.0178231	0.720516	0.944436			4.50756	0.626		0
GuangXi	GuangXiProvinceBaiSeCity	2017	4.41884	2.35162		3.7612	1.70576		0	0	0		10.5315	0.50625	0.363481	0.855883	1.042			4.44394	0.402		0
GuangXi	GuangXiProvinceBaiSeCity	2018	4.30407	3.49878		4.07754	2.61941		0	0	0		10.3788	0.4788	0.00821008	0.620344	1.13957			4.37513	0.419		0
GuangXi	GuangXiProvinceBaiSeCity	2019	3.91202	1.04621		3.63759	1.76849		0	0	0		10.4398	0.4041	0.283069	0.463429	1.47811			4.60357	0.378		0
GuangXi	GuangXiProvinceBeiHaiCity	2005	1.79176	4.05405		1.09861	2.7027		0	0	0		9.41124	0.3778	1.07662	0.201789	0.476213			0.364643	0.341		1
GuangXi	GuangXiProvinceBeiHaiCity	2006	2.56495	5.69106		1.38629	3.125		0	0	0		9.4919	0.41	2.28524	0.13732	0.481126			-1.46968	0.325		0
GuangXi	GuangXiProvinceBeiHaiCity	2007	2.3979	2.47934		1.79176	0		0	0	0		9.67389	0.3993	2.20797	0.649931	0.590519			2.64617	0.781		0
GuangXi	GuangXiProvinceBeiHaiCity	2008	1.79176	4.34783		2.30259	2.22222		0	0	0		9.90813	0.4297	1.96795	0.815859	0.833428			3.33113	0.197		0
GuangXi	GuangXiProvinceBeiHaiCity	2009	2.56495	11.1111		1.38629	1.17647		0	0	0		9.90813	0.3727	1.0789	0.482034	0.991822			3.91042	0.225		0
GuangXi	GuangXiProvinceBeiHaiCity	2010	2.70805	4.79452		1.38629	0		0	0	0		10.143	0.4223	1.69145	0.333455	1.36526			4.15873	0.22		0
GuangXi	GuangXiProvinceBeiHaiCity	2011	3.29584	9.39227		2.30259	1.26582		0	0	0		10.3767	0.4176	1.17136	0.484742	1.55128			3.98713	0.321		0
GuangXi	GuangXiProvinceBeiHaiCity	2012	3.71357	5.19751		2.56495	3.1746		0	0	0		10.607	0.4915	0.522779	1.6781	1.44581			4.09451	0.329		0
GuangXi	GuangXiProvinceBeiHaiCity	2013	4.20469	5.27449		3.2581	1.14504		0	0	0		10.6803	0.5084	0.717487	2.44805	0.974144			4.16247	0.324		0
GuangXi	GuangXiProvinceBeiHaiCity	2014	4.60517	5.27449		3.17805	2.43902		0	0	0		10.8894	0.531	1.0693	2.5405	1.28766			4.43082	0.303		0
GuangXi	GuangXiProvinceBeiHaiCity	2015	4.23411	5.33209		2.89037	2.06897		0	0	0		10.9196	0.5046	1.29939	0.333469	1.40131			4.59188	0.457		0
GuangXi	GuangXiProvinceBeiHaiCity	2016	5.05625	6.92521		2.77259	1.93906		0	0	0		11.0281	0.5127	1.38567	1.59493	1.87017			4.50756	0.626		0
GuangXi	GuangXiProvinceBeiHaiCity	2017	4.74493	6.15066		2.77259	1.69082		0	0	0		11.2169	0.4967	0.463629	2.15688	1.94137			4.44394	0.402		0
GuangXi	GuangXiProvinceBeiHaiCity	2018	4.91265	7.33886		3.78419	3.76344		0	0	0		11.1925	0.4807	0.277338	2.59819	2.74208			4.37513	0.419		0
GuangXi	GuangXiProvinceBeiHaiCity	2019	4.35671	3.3543		3.43399	0.747664		0	0	0		11.251	0.4288	0.602678	1.15777	2.80506			4.60357	0.378		0
GuangXi	GuangXiProvinceChongZuoCity	2005	0.693147	0		0.693147	0		0	0	0		8.78966	0.2887	0.470484	0.0937735	0.21886			0.364643	0.341		1
GuangXi	GuangXiProvinceChongZuoCity	2006	0.693147	0		0.693147	0		0	0	0		9.03193	0.3432	2.22973	0.17788	0.215738			-1.46968	0.325		0
GuangXi	GuangXiProvinceChongZuoCity	2007	0.693147	0		0.693147	0		0	0	0		9.28971	0.3369	2.83634	0.574629	0.232344			2.64617	0.781		0
GuangXi	GuangXiProvinceChongZuoCity	2008	1.15129	8.33333		0.693147	0		0	0	0		9.41132	0.3562	2.79561	0.630303	0.846792			3.33113	0.197		0
GuangXi	GuangXiProvinceChongZuoCity	2009	1.60944	16.6667		0.693147	1.28205		0	0	0		9.54115	0.3529	1.32308	0.568263	0.819681			3.91042	0.225		0
GuangXi	GuangXiProvinceChongZuoCity	2010	1.49787	10.1852		0.693147	2.5641		0	0	0		9.83	0.38	0.353857	0.553234	0.829792			4.15873	0.22		0
GuangXi	GuangXiProvinceChongZuoCity	2011	1.38629	3.7037		0.693147	3.84615		0	0	0		10.1088	0.4014	0.293888	0.743633	0.866951			3.98713	0.321		0
GuangXi	GuangXiProvinceChongZuoCity	2012	1.60944	2.77778		1.09861	3.125		0	0	0		10.1769	0.409	0.429435	0.890392	1.2491			4.09451	0.329		0
GuangXi	GuangXiProvinceChongZuoCity	2013	2.70805	6.32184		1.38629	3.1746		0	0	0		10.0719	0.4246	0.484859	0.961665	1.42365			4.16247	0.324		0
GuangXi	GuangXiProvinceChongZuoCity	2014	3.58352	8.13648		2.19722	3.22581		0	0	0		10.3717	0.427	0.598374	1.07545	1.56672			4.43082	0.303		0
GuangXi	GuangXiProvinceChongZuoCity	2015	3.71357	4.77569		2.3979	3.75		0	0	0		10.415	0.4022	0.672531	0.909281	1.71825			4.59188	0.457		0
GuangXi	GuangXiProvinceChongZuoCity	2016	4.07754	6.81502		3.09104	4.41176		0	0	0		10.523	0.4055	0.154657	0.498398	1.73263			4.50756	0.626		0
GuangXi	GuangXiProvinceChongZuoCity	2017	4.33073	5		3.17805	2.89474		0	0	0		10.6846	0.42395	0.0275988	0.498035	1.673			4.44394	0.402		0
GuangXi	GuangXiProvinceChongZuoCity	2018	3.93183	5.68182		3.66356	3.54839		0	0	0		10.7906	0.4424	0.213139	0.374002	2.50401			4.37513	0.419		0
GuangXi	GuangXiProvinceChongZuoCity	2019	3.63759	1.47493		2.89037	1.35501		0	0	0		10.4949	0.2812	0.514937	0.27308	3.39984			4.60357	0.378		0
GuangXi	GuangXiProvinceFangChengGangCity	2005	1.09861	0		0.693147	0		0	0	0		7.78156	0.09	0.000177019	0.0811792	0.0432188			0.364643	0.341		1
GuangXi	GuangXiProvinceFangChengGangCity	2006	0.997246	0		0.693147	0		0	0	0		9.59988	0.427	3.31035	0.0481159	0.0648519			-1.46968	0.325		0
GuangXi	GuangXiProvinceFangChengGangCity	2007	0.89588	0		0.693147	0		0	0	0		9.86936	0.4829	2.83771	0.245757	0.0864851			2.64617	0.781		0
GuangXi	GuangXiProvinceFangChengGangCity	2008	0.794513	0		0.693147	0		0	0	0		10.1415	0.4988	1.66769	0.252513	0.108118			3.33113	0.197		0
GuangXi	GuangXiProvinceFangChengGangCity	2009	0.693147	0		0.693147	0		0	0	0		10.2956	0.4977	1.07865	0.298729	0.129751			3.91042	0.225		0
GuangXi	GuangXiProvinceFangChengGangCity	2010	1.24245	1.875		0.693147	0		0	0	0		10.5258	0.4986	0.935304	0.257766	0.151384			4.15873	0.22		0
GuangXi	GuangXiProvinceFangChengGangCity	2011	1.79176	3.75		0.693147	0		0	0	0		10.7667	0.526	0.192622	0.391457	0.173018			3.98713	0.321		0
GuangXi	GuangXiProvinceFangChengGangCity	2012	3.21888	6.11511		0.693147	0		0	0	0		10.8258	0.526	0.262882	0.651	0.194651			4.09451	0.329		0
GuangXi	GuangXiProvinceFangChengGangCity	2013	2.99573	4.18605		2.07944	0		0	0	0		10.9414	0.5638	0.261811	0.951977	0.359247			4.16247	0.324		0
GuangXi	GuangXiProvinceFangChengGangCity	2014	3.78419	4.38729		2.70805	1.14943		0	0	0		11.085	0.5779	0.24313	1.45124	0.355839			4.43082	0.303		0
GuangXi	GuangXiProvinceFangChengGangCity	2015	4.04305	4.14747		2.77259	2.74725		0	0	0		11.1269	0.5687	0.286975	0.507827	0.372451			4.59188	0.457		0
GuangXi	GuangXiProvinceFangChengGangCity	2016	4.70953	6.83311		2.07944	1.50376		0	0	0		11.2008	0.5714	0.882413	0.509953	0.373196			4.50756	0.626		0
GuangXi	GuangXiProvinceFangChengGangCity	2017	4.27667	5.88813		2.63906	4.7619		0	0	0		11.2816	0.5324	0.00673705	0.276508	0.557143			4.44394	0.402		0
GuangXi	GuangXiProvinceFangChengGangCity	2018	2.48491	1.58103		2.77259	1.31579		0	0	0		11.2064	0.4934	0.147292	0.311843	0.492929			4.37513	0.419		0
GuangXi	GuangXiProvinceFangChengGangCity	2019	3.80666	4.04313		2.3979	1.68776		0	0	0		11.2004	0.4719	0.390784	0.286166	0.4941			4.60357	0.378		0
GuangXi	GuangXiProvinceGuiGangCity	2005	1.09861	0		1.38629	1.75439		0	0	0		8.47637	0.3384	1.17599	0.0265328	0.0432188			0.364643	0.341		1
GuangXi	GuangXiProvinceGuiGangCity	2006	1.60944	3.8961		1.09861	0		0	0	0		8.6282	0.3507	1.41585	0.0270804	0.0461725			-1.46968	0.325		0
GuangXi	GuangXiProvinceGuiGangCity	2007	1.60944	5.17241		0.693147	0		0	0	0		8.99194	0.3877	2.1416	0.516265	0.0491261			2.64617	0.781		0
GuangXi	GuangXiProvinceGuiGangCity	2008	1.79176	2.72727		0.693147	0		0	0	0		9.14697	0.4053	2.32144	0.236295	0.0520798			3.33113	0.197		0
GuangXi	GuangXiProvinceGuiGangCity	2009	1.38629	2.5		1.09861	0		0	0	0		9.23161	0.4162	2.11469	0.196924	0.0550335			3.91042	0.225		0
GuangXi	GuangXiProvinceGuiGangCity	2010	2.83321	9		1.38629	0		0	0	0		9.43596	0.4558	1.94165	0.170927	0.0462954			4.15873	0.22		0
GuangXi	GuangXiProvinceGuiGangCity	2011	2.07944	2.96296		1.94591	0		0	0	0		9.63201	0.4193	2.15311	0.331396	0.0455562			3.98713	0.321		0
GuangXi	GuangXiProvinceGuiGangCity	2012	3.21888	4.83871		1.38629	0		0	0	0		9.69775	0.4025	0.157259	0.451749	0.0323835			4.09451	0.329		0
GuangXi	GuangXiProvinceGuiGangCity	2013	2.99573	1.68421		2.83321	0.689655		0	0	0		9.53184	0.4088	0.169852	0.715633	0.0395764			4.16247	0.324		0
GuangXi	GuangXiProvinceGuiGangCity	2014	3.71357	4.14365		2.56495	0.651466		0	0	0		9.8524	0.4042	0.167795	0.727333	0.0467693			4.43082	0.303		0
GuangXi	GuangXiProvinceGuiGangCity	2015	3.82864	2.83806		2.89037	1.41414		0	0	0		9.91542	0.4028	0.182129	0.624693	0.0539622			4.59188	0.457		0
GuangXi	GuangXiProvinceGuiGangCity	2016	4.27667	2.9703		3.09104	0.675676		0	0	0		10.0092	0.4101	0.201606	0.19958	0.0611551			4.50756	0.626		0
GuangXi	GuangXiProvinceGuiGangCity	2017	4.31749	2.15539		3.21888	1.26382		0	0	0		10.1209	0.4162	0.21244	0.136796	0.068348			4.44394	0.402		0
GuangXi	GuangXiProvinceGuiGangCity	2018	4.48864	2.72823		3.7612	0.777778		0	0	0		10.19	0.4223	0.226373	0.208335	0.0755409			4.37513	0.419		0
GuangXi	GuangXiProvinceGuiGangCity	2019	4.36945	1.07893		3.7612	0.403877		0	0	0		10.2559	0.3655	0.260366	0.575009	0.0827337			4.60357	0.378		0
GuangXi	GuangXiProvinceGuiLinCity	2005	3.49651	3.4398		2.56495	0.813008		0	1	2009		9.29266	0.3936	0.535359	0.326965	1.41621			0.364643	0.341		1
GuangXi	GuangXiProvinceGuiLinCity	2006	3.29584	1.56556		2.99573	0.977199		0	1	2009		9.40993	0.4122	0.88554	0.331788	1.70564			-1.46968	0.325		0
GuangXi	GuangXiProvinceGuiLinCity	2007	3.82864	2.65823		3.2581	0.813008		0	1	2009		9.60427	0.4262	0.951726	1.22128	1.74864			2.64617	0.781		0
GuangXi	GuangXiProvinceGuiLinCity	2008	3.78419	2.90023		3.4012	0.821018		0	1	2009		9.76623	0.4524	1.34022	1.06497	1.68376			3.33113	0.197		0
GuangXi	GuangXiProvinceGuiLinCity	2009	3.68888	1.98675		3.3322	1.09439		1	1	2009		9.82244	0.438	1.40231	1.12438	1.99846			3.91042	0.225		0
GuangXi	GuangXiProvinceGuiLinCity	2010	4.15888	3.78007		3.68888	0.893997		1	1	2009		10.0364	0.4461	0.131027	1.03502	2.47298			4.15873	0.22		0
GuangXi	GuangXiProvinceGuiLinCity	2011	4.2485	2.06264		3.73767	0.681818		1	1	2009		10.0769	0.4669	0.166924	1.13433	2.77811			3.98713	0.321		0
GuangXi	GuangXiProvinceHeChiCity	2005	0.693147	3.7037		1.09861	2.5		0	0	0		8.59508	0.3676	0.897702	0.206094	0.0975234			0.364643	0.341		1
GuangXi	GuangXiProvinceHeChiCity	2006	1.15129	1.85185		1.09861	0		0	0	0		8.77168	0.4053	0.316128	0.248617	0.0566091			-1.46968	0.325		0
GuangXi	GuangXiProvinceHeChiCity	2007	1.60944	0		1.35403	0		0	0	0		9.04617	0.4523	0.150028	0.674753	0.0773823			2.64617	0.781		0
GuangXi	GuangXiProvinceHeChiCity	2008	0.693147	0		1.60944	0		0	0	0		9.17647	0.4531	0.0202314	0.653459	0.120103			3.33113	0.197		0
GuangXi	GuangXiProvinceHeChiCity	2009	0.693147	0		0.693147	0		0	0	0		9.20523	0.4333	0.35264	0.623551	0.297595			3.91042	0.225		0
GuangXi	GuangXiProvinceHeChiCity	2010	2.07944	5		0.693147	0		0	0	0		9.54051	0.4614	0.213308	0.535511	0.322353			4.15873	0.22		0
GuangXi	GuangXiProvinceHeChiCity	2011	1.79176	2.91262		1.60944	1.33333		0	0	0		9.62516	0.4134	0.108622	0.639252	0.284467			3.98713	0.321		0
GuangXi	GuangXiProvinceHeChiCity	2012	3.29584	9.76744		1.94591	2.8169		0	0	0		9.57997	0.3538	0.1212	0.778107	0.298251			4.09451	0.329		0
GuangXi	GuangXiProvinceHeChiCity	2013	3.61092	5.12821		2.3979	0.653595		0	0	0		9.45478	0.359	0.885598	0.889741	0.330481			4.16247	0.324		0
GuangXi	GuangXiProvinceHeChiCity	2014	3.7612	3.89805		2.70805	0.478469		0	0	0		9.76847	0.3413	1.08435	0.868481	0.361372			4.43082	0.303		0
GuangXi	GuangXiProvinceHeChiCity	2015	3.89182	4.0305		3.21888	2.47678		0	0	0		9.78925	0.3236	0.0492802	0.582775	0.391412			4.59188	0.457		0
GuangXi	GuangXiProvinceHeChiCity	2016	4.94164	5.51758		3.58352	2.93542		0	0	0		9.84384	0.3041	0.0196081	0.435396	0.430699			4.50756	0.626		0
GuangXi	GuangXiProvinceHeChiCity	2017	4.66344	6.57119		3.2581	1.60428		0	0	0		9.94851	0.3105	0.0216911	0.370492	0.48793			4.44394	0.402		0
GuangXi	GuangXiProvinceHeChiCity	2018	4.11087	2.83105		4.00733	4.25139		0	0	0		10.0124	0.3169	0.00436515	0.32063	0.518222			4.37513	0.419		0
GuangXi	GuangXiProvinceHeChiCity	2019	4.06044	2.84858		3.66356	2.99065		0	0	0		10.1147	0.2817	0.0785706	0.21005	0.583618			4.60357	0.378		0
GuangXi	GuangXiProvinceHeZhouCity	2005	0.693147	0		0.693147	0		0	0	0		8.96495	0.4338	0.55882	0.168267	0.284316			0.364643	0.341		1
GuangXi	GuangXiProvinceHeZhouCity	2006	0.794513	0.833333		0.693147	0		0	0	0		9.09661	0.4669	0.471198	0.132797	0.297716			-1.46968	0.325		0
GuangXi	GuangXiProvinceHeZhouCity	2007	0.89588	1.66667		0.693147	0		0	0	0		9.35461	0.4933	0.0893275	0.432994	0.392198			2.64617	0.781		0
GuangXi	GuangXiProvinceHeZhouCity	2008	0.997246	2.5		0.693147	0		0	0	0		9.40121	0.5252	0.148331	0.461269	0.358898			3.33113	0.197		0
GuangXi	GuangXiProvinceHeZhouCity	2009	1.09861	3.33333		0.693147	0		0	0	0		9.35643	0.4497	0.249704	0.460108	0.432515			3.91042	0.225		0
GuangXi	GuangXiProvinceHeZhouCity	2010	2.77259	8.39695		0.693147	0		0	0	0		9.58741	0.4701	1.31482	0.47773	0.441916			4.15873	0.22		0
GuangXi	GuangXiProvinceHeZhouCity	2011	2.07944	2.25225		1.60944	0		0	0	0		9.80714	0.4632	1.49998	0.532738	0.445949			3.98713	0.321		0
GuangXi	GuangXiProvinceHeZhouCity	2012	2.77259	2.99728		1.38629	0		0	0	0		9.89868	0.4656	1.44116	1.09923	0.430389			4.09451	0.329		0
GuangXi	GuangXiProvinceHeZhouCity	2013	2.94444	3.05677		1.09861	0		0	0	0		9.80439	0.4631	0.984692	1.1035	0.42911			4.16247	0.324		0
GuangXi	GuangXiProvinceHeZhouCity	2014	3.13549	2.19146		2.19722	1.76471		0	0	0		10.0144	0.4283	1.23546	1.28321	0.42205			4.43082	0.303		0
GuangXi	GuangXiProvinceHeZhouCity	2015	3.71357	2.80047		2.30259	0.564972		0	0	0		10.051	0.4031	0.105113	0.748379	0.487927			4.59188	0.457		0
GuangXi	GuangXiProvinceHeZhouCity	2016	4.09434	3.61068		2.89037	0.31348		0	0	0		10.1464	0.4082	0.170611	0.375425	0.565679			4.50756	0.626		0
GuangXi	GuangXiProvinceHeZhouCity	2017	4.41884	3.70156		2.70805	1.32275		0	0	0		10.1962	0.38115	0.0820555	0.616658	0.65082			4.44394	0.402		0
GuangXi	GuangXiProvinceHeZhouCity	2018	4.34381	3.72671		3.4012	1.35922		0	0	0		10.2815	0.3541	0.0535867	0.623099	0.675285			4.37513	0.419		0
GuangXi	GuangXiProvinceHeZhouCity	2019	3.7612	1.60296		3.13549	0.352734		0	0	0		10.4245	0.3493	0.089651	0.207702	0.704153			4.60357	0.378		0
GuangXi	GuangXiProvinceLaiBinCity	2005	1.09861	5.55556		0.693147	0		0	0	0		8.84116	0.3861	0.000177019	0.149816	0.182212			0.364643	0.341		1
GuangXi	GuangXiProvinceLaiBinCity	2006	0.693147	6.66667		0.693147	0		0	0	0		9.01554	0.3869	0.0701355	0.155386	0.203093			-1.46968	0.325		0
GuangXi	GuangXiProvinceLaiBinCity	2007	1.60944	21.0526		0.693147	0		0	0	0		9.2921	0.3954	0.633506	0.268124	0.205797			2.64617	0.781		0
GuangXi	GuangXiProvinceLaiBinCity	2008	0.693147	4		0.693147	2.17391		0	0	0		9.38455	0.4272	0.677674	0.336879	0.228852			3.33113	0.197		0
GuangXi	GuangXiProvinceLaiBinCity	2009	1.79176	7.89474		0.693147	4.34783		0	0	0		9.47016	0.4324	0.254201	0.399063	0.233202			3.91042	0.225		0
GuangXi	GuangXiProvinceLaiBinCity	2010	1.79176	5.52632		1.09861	0		0	0	0		9.81842	0.4742	0.017221	0.342172	0.225106			4.15873	0.22		0
GuangXi	GuangXiProvinceLaiBinCity	2011	1.79176	3.15789		1.09861	4.54545		0	0	0		10.0456	0.4766	0.465734	0.582436	0.21689			3.98713	0.321		0
GuangXi	GuangXiProvinceLaiBinCity	2012	2.99573	6.79012		1.60944	2		0	0	0		10.0934	0.459	0.296788	0.980988	0.227584			4.09451	0.329		0
GuangXi	GuangXiProvinceLaiBinCity	2013	3.04452	5.41872		2.56495	0		0	0	0		9.91041	0.4258	0.271479	1.22919	0.246283			4.16247	0.324		0
GuangXi	GuangXiProvinceLaiBinCity	2014	3.61092	6.70241		2.19722	0		0	0	0		10.1489	0.414	0.0938299	1.27337	0.272785			4.43082	0.303		0
GuangXi	GuangXiProvinceLaiBinCity	2015	3.4012	3.27553		2.77259	0.913242		0	0	0		10.153	0.391	0.331244	0.488013	0.357283			4.59188	0.457		0
GuangXi	GuangXiProvinceLaiBinCity	2016	3.8712	3.95299		2.63906	2.12766		0	0	0		10.1993	0.3734	0.268574	0.284752	0.4429			4.50756	0.626		0
GuangXi	GuangXiProvinceLaiBinCity	2017	3.8712	4.09731		2.83321	2.08333		0	0	0		10.3102	0.35945	0.208854	0.142106	0.506754			4.44394	0.402		0
GuangXi	GuangXiProvinceLaiBinCity	2018	3.68888	2.65393		3.17805	1.63043		0	0	0		10.345	0.3455	0.00143356	0.127555	0.633606			4.37513	0.419		0
GuangXi	GuangXiProvinceLaiBinCity	2019	3.43399	1.74497		2.3979	0		0	0	0		10.2824	0.2786	0.161492	0.0947199	0.897148			4.60357	0.378		0
GuangXi	GuangXiProvinceNanNingCity	2005	3.3322	3.21716		2.99573	1.59744		0	0	0		9.31082	0.3196	0.971423	0.253566	2.42781			0.364643	0.341		1
GuangXi	GuangXiProvinceNanNingCity	2006	3.93183	4.53564		3.09104	2.11268		0	0	0		9.47815	0.3417	1.37202	0.252798	3.01761			-1.46968	0.325		0
GuangXi	GuangXiProvinceNanNingCity	2007	3.93183	4.24448		3.46574	0.536193		0	0	0		9.66612	0.3482	1.31892	1.44601	3.48751			2.64617	0.781		0
GuangXi	GuangXiProvinceNanNingCity	2008	4.40672	6.72948		3.58352	0.845666		0	0	0		9.85964	0.3465	1.19108	1.47035	4.22739			3.33113	0.197		0
GuangXi	GuangXiProvinceNanNingCity	2009	4.70953	6.74847		3.71357	1.43369		0	0	0		9.99629	0.3459	1.24751	1.1909	3.69073			3.91042	0.225		0
GuangXi	GuangXiProvinceNanNingCity	2010	4.86753	5.65401		4.26268	1.66667		0	0	0		10.1512	0.3621	1.31102	1.08807	3.90783			4.15873	0.22		0
GuangXi	GuangXiProvinceNanNingCity	2011	5.29832	6.86158		4.54329	2.0794		0	0	0		10.3473	0.3751	1.09054	1.25852	4.15771			3.98713	0.321		0
GuangXi	GuangXiProvinceNanNingCity	2012	5.87774	7.45276		4.95583	2.24561		0	0	0		10.4669	0.3838	0.398493	1.36868	4.45756			4.09451	0.329		0
GuangXi	GuangXiProvinceNanNingCity	2013	6.28413	8.46488		5.45959	4.0275		0	0	0		10.5642	0.3962	1.28172	1.48407	6.09503			4.16247	0.324		0
GuangXi	GuangXiProvinceNanNingCity	2014	6.67456	7.83546		5.76205	4.12862		0	0	0		10.676	0.3975	0.491436	1.55571	4.88195			4.43082	0.303		0
GuangXi	GuangXiProvinceNanNingCity	2015	6.85751	6.54837		6.11368	4.24967		0	0	0		10.8009	0.3946	0.56646	1.10532	5.06859			4.59188	0.457		0
GuangXi	GuangXiProvinceNanNingCity	2016	7.11964	6.28477		6.19848	6.38916		0	0	0		10.8728	0.3852	0.286241	0.879878	5.32621			4.50756	0.626		0
GuangXi	GuangXiProvinceNanNingCity	2017	7.22911	6.22682		6.30445	5.6608		0	0	0		10.9673	0.3448	0.371159	0.996843	5.62386			4.44394	0.402		0
GuangXi	GuangXiProvinceNanNingCity	2018	7.14125	5.88181		6.55536	3.30793		0	0	0		10.9313	0.3044	0.231278	1.12479	5.82359			4.37513	0.419		0
GuangXi	GuangXiProvinceNanNingCity	2019	7.23201	4.86924		6.63857	2.37389		0	0	0		11.0307	0.2319	0.474767	1.35159	6.23237			4.60357	0.378		0
GuangXi	GuangXiProvinceQinZhouCity	2005	0.693147	0		0.693147	0		0	0	0		8.69951	0.3166	2.34885	0.126537	0.198505			0.364643	0.341		1
GuangXi	GuangXiProvinceQinZhouCity	2006	0.693147	0		0.693147	0		0	0	0		8.86884	0.356	2.33066	0.111621	0.142529			-1.46968	0.325		0
GuangXi	GuangXiProvinceQinZhouCity	2007	1.09861	1.92308		0.693147	0		0	0	0		9.16451	0.3742	3.69591	0.262585	0.397652			2.64617	0.781		0
GuangXi	GuangXiProvinceQinZhouCity	2008	1.60944	5.71429		0.693147	0		0	0	0		9.37076	0.3988	3.32255	0.266403	0.625031			3.33113	0.197		0
GuangXi	GuangXiProvinceQinZhouCity	2009	1.94591	1.07527		1.09861	0		0	0	0		9.41017	0.3567	3.81665	0.244941	0.587489			3.91042	0.225		0
GuangXi	GuangXiProvinceQinZhouCity	2010	2.30259	1.5748		2.19722	0		0	0	0		9.7251	0.4197	1.88888	0.271925	0.582742			4.15873	0.22		0
GuangXi	GuangXiProvinceQinZhouCity	2011	2.30259	2.48447		1.94591	0		0	0	0		10.04	0.4496	1.51719	0.254067	0.425844			3.98713	0.321		0
GuangXi	GuangXiProvinceQinZhouCity	2012	3.04452	4.31894		1.79176	0.662252		0	0	0		10.0055	0.4183	1.44636	0.899156	0.364692			4.09451	0.329		0
GuangXi	GuangXiProvinceQinZhouCity	2013	3.04452	2.88462		2.63906	1.1811		0	0	0		9.85146	0.4204	4.4287	1.00052	0.447339			4.16247	0.324		0
GuangXi	GuangXiProvinceQinZhouCity	2014	4.23411	5.11583		2.30259	0.413223		0	0	0		10.2025	0.3964	1.18098	1.12969	0.441517			4.43082	0.303		0
GuangXi	GuangXiProvinceQinZhouCity	2015	3.98898	4.07938		3.17805	1.73697		0	0	0		10.2942	0.4042	2.13346	1.26531	0.543331			4.59188	0.457		0
GuangXi	GuangXiProvinceQinZhouCity	2016	4.94164	6		3.17805	1.31926		0	0	0		10.4388	0.4373	0.72803	0.943175	0.715892			4.50756	0.626		0
GuangXi	GuangXiProvinceQinZhouCity	2017	4.65396	3.30903		3.61092	1.51229		0	0	0		10.6006	0.425	1.19528	0.48246	0.467932			4.44394	0.402		0
GuangXi	GuangXiProvinceQinZhouCity	2018	4.35671	3.16302		4.15888	1.3468		0	0	0		10.5775	0.4127	0.421896	0.582985	0.510072			4.37513	0.419		0
GuangXi	GuangXiProvinceQinZhouCity	2019	3.98898	1.78218		3.52636	1.14007		0	0	0		10.6194	0.3332	0.67179	0.571129	0.634761			4.60357	0.378		0
GuangXi	GuangXiProvinceWuZhouCity	2005	1.60944	3.92157		1.60944	0		0	0	0		7.78156	0.09	0.000177019	0.110243	0.295485			0.364643	0.341		1
GuangXi	GuangXiProvinceWuZhouCity	2006	1.60944	3.2967		1.15129	0		0	0	0		9.08398	0.4668	3.81173	0.108448	0.293816			-1.46968	0.325		0
GuangXi	GuangXiProvinceWuZhouCity	2007	1.38629	2.04082		0.693147	0		0	0	0		9.2653	0.5163	3.2717	0.421727	0.29489			2.64617	0.781		0
GuangXi	GuangXiProvinceWuZhouCity	2008	1.38629	1.31579		0.693147	0		0	0	0		9.48151	0.5386	2.5951	0.451172	0.318806			3.33113	0.197		0
GuangXi	GuangXiProvinceWuZhouCity	2009	1.38629	0		1.09861	0		0	0	0		9.60076	0.5436	2.40925	0.27657	0.345752			3.91042	0.225		0
GuangXi	GuangXiProvinceWuZhouCity	2010	1.38629	0.684932		1.79176	0		0	0	0		9.82914	0.5891	1.93053	0.296128	0.350475			4.15873	0.22		0
GuangXi	GuangXiProvinceWuZhouCity	2011	2.19722	1.08696		1.38629	0.598802		0	0	0		10.1423	0.6269	1.82886	0.746949	0.394261			3.98713	0.321		0
GuangXi	GuangXiProvinceWuZhouCity	2012	2.94444	2.08668		1.94591	0		0	0	0		10.2585	0.6308	0.554234	1.07147	0.474052			4.09451	0.329		0
GuangXi	GuangXiProvinceWuZhouCity	2013	2.83321	1.55844		1.94591	0.215054		0	0	0		10.2927	0.6603	0.18916	1.40117	0.400625			4.16247	0.324		0
GuangXi	GuangXiProvinceWuZhouCity	2014	3.21888	1.69312		2.19722	0.873362		0	0	0		10.3511	0.6067	0.0621886	1.33332	0.418454			4.43082	0.303		0
GuangXi	GuangXiProvinceWuZhouCity	2015	3.29584	1.38675		2.70805	0.407332		0	0	0		10.4942	0.5785	0.082981	0.710528	0.464265			4.59188	0.457		0
GuangXi	GuangXiProvinceWuZhouCity	2016	4.26268	2.58131		2.94444	0.455235		0	0	0		10.5732	0.5797	0.0236166	0.449679	0.549885			4.50756	0.626		0
GuangXi	GuangXiProvinceWuZhouCity	2017	4.81218	4.62287		2.94444	1.01695		0	0	0		10.6963	0.4922	0.0547471	0.474991	0.594155			4.44394	0.402		0
GuangXi	GuangXiProvinceWuZhouCity	2018	4.43082	3.50761		3.82864	0.511771		0	0	0		10.4274	0.4047	0.0775572	0.807776	0.452727			4.37513	0.419		0
GuangXi	GuangXiProvinceWuZhouCity	2019	4.34381	1.72911		3.13549	0.19084		0	0	0		10.3829	0.3447	0.236958	0.494411	0.714193			4.60357	0.378		0
GuangXi	GuangXiProvinceYuLinCity	2005	2.89037	2.0202		1.79176	0		0	0	0		8.69918	0.3391	0.293636	0.0918638	0.190774			0.364643	0.341		1
GuangXi	GuangXiProvinceYuLinCity	2006	2.56495	0.819672		2.48491	0		0	0	0		8.84044	0.3581	0.685087	0.100252	0.193924			-1.46968	0.325		0
GuangXi	GuangXiProvinceYuLinCity	2007	2.70805	1.6129		2.48491	0		0	0	0		9.11416	0.3697	0.608121	0.340512	0.179645			2.64617	0.781		0
GuangXi	GuangXiProvinceYuLinCity	2008	2.83321	1.42045		2.83321	0.662252		0	0	0		9.13421	0.3817	0.259388	0.533179	0.184797			3.33113	0.197		0
GuangXi	GuangXiProvinceYuLinCity	2009	2.30259	0.731707		2.3979	0.3003		0	0	0		9.39533	0.4055	0.483423	0.364103	0.290277			3.91042	0.225		0
GuangXi	GuangXiProvinceYuLinCity	2010	3.17805	1.72084		1.79176	0		0	0	0		9.61654	0.4444	0.401619	0.446	0.20488			4.15873	0.22		0
GuangXi	GuangXiProvinceYuLinCity	2011	2.94444	1.18519		2.94444	0.399202		0	0	0		9.82558	0.4496	0.382926	0.644275	0.21986			3.98713	0.321		0
GuangXi	GuangXiProvinceYuLinCity	2012	4.29046	4.54124		2.48491	0		0	0	0		9.89455	0.4377	0.107625	0.904736	0.222792			4.09451	0.329		0
GuangXi	GuangXiProvinceYuLinCity	2013	4.56435	3.17213		3.52636	0.444939		0	0	0		9.7466	0.4394	0.13963	1.03921	0.233871			4.16247	0.324		0
GuangXi	GuangXiProvinceYuLinCity	2014	4.20469	1.54143		3.91202	0.618375		0	0	0		10.0768	0.441	0.135881	0.855473	0.246017			4.43082	0.303		0
GuangXi	GuangXiProvinceYuLinCity	2015	5.28827	3.7927		3.73767	1.03704		0	0	0		10.1442	0.4397	0.147341	0.792862	0.254949			4.59188	0.457		0
GuangXi	GuangXiProvinceYuLinCity	2016	4.92725	3.17613		4.43082	1.56584		0	0	0		10.2077	0.428	0.110845	0.702788	0.251325			4.50756	0.626		0
[truncated: 2,517 more rows]

## Sheet: Four year in advance
Province	City	year	Quantity1	Quality1		Quantity2	Quality2		D	treat	treat_date		Pgdp	Industrial	Open	Fiscal	Human			Government	Public		Digital
[truncated: 3,152 more rows]

[truncated: 2 more sheets: Yellow River Basin, Yangtze River Economic Belt]
